# Supplementary material for: A p38α-BLIMP1 signalling pathway is essential for plasma cell differentiation
Source: Nat Commun. 2022 Nov 28;13:7321. doi: 10.1038/s41467-022-34969-0 (PMC9703440; doi:10.1038/s41467-022-34969-0)
Supplement: Supplementary file 4 — Supplementary Data 1 [file 41467_2022_34969_MOESM4_ESM.xlsx]

## Sheet: Upregulate genes in KO iGCB 
Upregulate genes in p38α KO iGCB cells compared with p38α WT iGCB cells
Gene ID	Official Symbol	Base Mean	Fold Change (Log2 )	P value	P adj
100502825	Rpl37rt	504.583	-6.30989	1.63446e-05	0.00536685
101488212	Gm21975	1610.02	-4.89199	9.01523e-06	0.00360024
12458	Ccr6	2038.59	-2.37035	6.83915e-07	0.00053187
26399	Map2k6	607.618	-2.2508	6.85285e-19	5.06289e-15
12323	Camk2b	520.211	-1.93885	1.6749e-10	3.53547e-07
236451	Phf11b	487.722	-1.928	2.22098e-05	0.00675589
69994	Rsc1a1	1066.62	-1.8169	7.53793e-05	0.0175688
19339	Rab3a	412.534	-1.57675	3.78524e-06	0.00187743
104759	Pld4	2018.6	-1.47937	0.000207702	0.0403816
98752	Fcrla	811.819	-1.4615	3.2407e-06	0.00174262
12709	Ckb	1139.39	-1.42839	5.53069e-05	0.0138511
13482	Dpp4	497.406	-1.38595	7.39961e-05	0.0175688
56504	Srpk3	2019.83	-1.33509	2.10834e-08	2.83208e-05
19260	Ptpn22	1710.58	-1.32858	3.34223e-11	1.23462e-07
270152	Amica1	1593.66	-1.24629	4.96323e-06	0.00229177
14073	Faah	1305.56	-1.21522	3.3022e-06	0.00174262
76900	Ssbp4	1690.33	-1.19366	1.33472e-08	1.97218e-05
14385	Slc37a4	774.458	-1.16979	1.50605e-05	0.00517521
12925	Crip1	1289.56	-1.12978	7.60967e-05	0.0175688
30951	Cbx8	446.574	-1.1094	1.22652e-07	0.000113269
18187	Nrp2	2737.1	-1.10486	9.9125e-06	0.00372186
51791	Rgs14	1601.25	-1.0909	6.02014e-08	6.35382e-05
72349	Dusp3	1803.79	-1.08624	2.15234e-11	1.0601e-07
19280	Ptprs	3699	-1.07788	5.70523e-06	0.00255456
210029	Metrnl	414.553	-1.0355	5.21689e-05	0.0135236
71776	Tha1	688.027	-0.990219	0.000290622	0.048798
213054	Gabpb2	6091.15	-0.984289	0.000218681	0.041964
231932	Gimap7	1561.09	-0.976367	6.71971e-05	0.0165484
52538	Acaa2	864.878	-0.969651	1.75733e-09	3.24578e-06
15107	Hadh	986.748	-0.96241	0.000271261	0.048291
12894	Cpt1a	1601.07	-0.940544	2.14559e-05	0.00674538
243958	Siglecg	3542.4	-0.905529	2.4654e-05	0.0071429
74105	Gga2	2587.59	-0.8898	1.66767e-10	3.53547e-07
18983	Cnot7	2092.18	-0.873605	0.000179663	0.035396
235584	Dusp7	1496.03	-0.868037	0.000101009	0.0226137
83383	Tfap4	444.195	-0.858028	0.000307058	0.0499269
24058	Sigirr	1723.01	-0.826288	2.2861e-05	0.00675589
73068	Fut11	573.135	-0.803537	4.23726e-05	0.0111803
432763	Prr7	502.786	-0.778644	0.000276507	0.0486389

## Sheet: Downregulate genes in KO iGCB 
Downregulate genes in p38α KO iGCB cells compared with p38α WT iGCB cells
Gene ID	Official Symbol	Base Mean	Fold Change (Log2 )	P value	P adj
26416	Mapk14	2140.64	3.35249	3.94669e-25	5.83163e-21
18557	Cdk18	263.049	2.41092	5.43534e-11	1.60625e-07
75878	4930579P08Rik	76.8609	2.2792	0.00028438	0.048798
17180	Matn1	65.2048	1.88051	0.000143153	0.0289757
16069	Jchain	319429	1.46017	1.10994e-05	0.00400011
217265	Abca5	234.95	1.4492	0.000282425	0.048798
20708	Serpinb6b	2180.21	1.4329	4.12988e-08	4.69409e-05
23972	Papss2	686.042	1.40988	2.26927e-05	0.00675589
17829	Muc1	1214.4	1.32264	2.45979e-06	0.00147985
20723	Serpinb9	594.537	1.23168	0.000133284	0.0277381
170721	Papln	1800.9	1.20991	1.53581e-06	0.00108062
108015	Chrnb4	1022.47	1.19871	1.61302e-05	0.00536685
12142	Prdm1	7968.79	0.990448	2.42108e-06	0.00147985
19124	Procr	343.727	0.967846	0.000255263	0.0465649
240168	Rasgrp3	12978.2	0.950047	1.1442e-05	0.00402539
241447	Cers6	1472.86	0.792404	1.87829e-05	0.00603341
65972	Ifi30	7005.75	0.792347	0.000148845	0.0297207
11658	Alcam	4869.79	0.789713	6.85801e-06	0.00281483
74182	Gpcpd1	6632.45	0.77873	0.000307481	0.0499269
11975	Atp6v0a1	6734.52	0.700709	0.000247388	0.0456926
66171	Pgls	4134.78	0.698512	4.23474e-05	0.0111803
215113	Slc43a2	2558.9	0.691812	2.50381e-06	0.00147985
69459	Ubl7	4130.85	0.587081	1.41307e-07	0.000122821
22724	Zbtb7b	3468.87	0.57838	1.00754e-05	0.00372186
100317	AU040320	3004.51	0.548892	6.84867e-06	0.00281483

## Sheet: Upregulate genes in KO iPC
Upregulate genes in p38α KO iPCs compared with p38α WT iPCs
Gene ID	Official Symbol	Base Mean	Fold Change (Log2 )	P value	P adj
102902673	Gm21992	173.369	-10.4178	0.001274	0.00849555
69895	Snhg8	226.666	-5.93796	0.00107883	0.00745638
21949	Tnfsf8	143.096	-4.88535	2.51e-10	1.88e-08
50530	Mfap5	305.155	-4.64603	0.0002075	0.00196512
231532	Arhgap24	122.347	-3.87127	1.94e-09	1.11e-07
12524	Cd86	1212.38	-3.85745	1.86e-05	0.000274492
140703	Emid1	124.762	-3.85605	2.64e-11	2.65e-09
27405	Abcg3	156.963	-3.84039	6.32e-14	1.52e-11
17916	Myo1f	449.278	-3.60295	4.11e-07	1.1e-05
26399	Map2k6	607.618	-3.46957	1.14e-47	1.73e-43
666048	Trabd2b	301.837	-3.45352	1.02e-18	8.12e-16
18600	Padi2	152.951	-3.42839	1.54e-11	1.65e-09
233079	Ffar2	210.917	-3.3787	1.37e-07	4.22e-06
18218	Dusp8	167	-3.30435	2.19e-13	4.31e-11
65256	Asb2	742.243	-3.25174	8.31e-24	1.26e-20
16177	Il1r1	398.481	-3.25038	1.51e-07	4.63e-06
59289	Ackr2	499.485	-3.23798	1.2e-14	3.25e-12
238871	Pde4d	238.065	-3.22916	1.47e-22	1.86e-19
384059	Tlr12	547.395	-3.19846	6.18e-20	6.24e-17
70789	Kynu	1278.14	-3.16998	3.84e-09	2.01e-07
70747	Tspan2	821.114	-3.16876	2.4e-06	4.87e-05
60596	Gucy1a3	303.16	-3.15293	0.000350274	0.00299411
16918	Mycl	150.03	-3.10353	2.29e-14	5.88e-12
382045	Adgrg5	230.223	-3.08034	3.31e-07	9.03e-06
68713	Ifitm1	152.571	-3.07201	0.00048331	0.00388547
414084	Tnip3	133.825	-3.03093	5.32e-06	9.55e-05
329977	Fhad1	279.23	-2.99947	2.39e-11	2.43e-09
81897	Tlr9	612.023	-2.9383	2.96e-05	0.000401252
100504265	Gm20139	352.856	-2.89516	4.81e-09	2.43e-07
21923	Tnc	173.305	-2.88842	1.47e-08	6.48e-07
14939	Gzmb	151.562	-2.88327	9.68e-07	2.26e-05
209086	Samd9l	179.483	-2.82593	1.84e-08	7.81e-07
50930	Tnfsf14	165.503	-2.813	0.000241609	0.00221375
20660	Sorl1	793.6	-2.79284	1.58e-05	0.000239127
70549	Tln2	153.137	-2.79003	5.99e-07	1.53e-05
74694	Tbc1d30	542.109	-2.77529	0.000577062	0.00450828
225207	Zfp521	147.747	-2.68816	0.000928794	0.00662476
272382	Spib	8547.14	-2.645	3.11e-10	2.23e-08
544963	Iqgap2	559.568	-2.63516	3.97e-06	7.51e-05
11622	Ahr	605.676	-2.62742	3.78e-06	7.19e-05
22169	Cmpk2	121.186	-2.62149	0.000653008	0.00495854
209176	Ido2	295.578	-2.61241	2.37e-09	1.3e-07
21814	Tgfbr3	393.26	-2.60886	1.35e-12	2.08e-10
59012	Moxd1	158.399	-2.60714	1.03e-08	4.8e-07
16992	Lta	485.609	-2.59751	4.82e-09	2.43e-07
108153	Adamts7	143.022	-2.5452	2.02e-05	0.000294758
70059	Degs2	354.7	-2.54348	3.61e-09	1.92e-07
243961	Shank1	410.096	-2.50268	6.93e-05	0.000797682
278725	E130310I04Rik	346.238	-2.48997	0.00118487	0.0080355
246746	Cd300lf	682.759	-2.44165	8.24e-12	9.61e-10
235674	Acaa1b	172.862	-2.43814	1.85e-08	7.81e-07
108105	B3gnt5	1632.15	-2.4335	3.13e-06	6.16e-05
72309	Tmem158	121.113	-2.42395	2.08e-09	1.17e-07
12266	C3	911.161	-2.41945	0.000233124	0.00215161
11628	Aicda	7616.25	-2.40665	4.18e-05	0.00052954
380686	Cnrip1	232.997	-2.39357	0.0028668	0.0163614
12775	Ccr7	2380.86	-2.37802	7.73e-06	0.000131027
50997	Mpp2	461.97	-2.3651	1.98e-10	1.52e-08
236451	Phf11b	487.722	-2.3642	7.51e-11	6.62e-09
210808	Lacc1	388.434	-2.36413	5.05e-12	6.57e-10
330286	D630045J12Rik	164.342	-2.33796	6.49e-13	1.13e-10
230558	C8a	132.516	-2.33552	4.69e-06	8.61e-05
170799	Rtkn2	187.408	-2.33475	6.04e-12	7.54e-10
11488	Adam11	236.2	-2.32618	0.00386714	0.0208021
16199	Il9r	1359.88	-2.32608	0.000492703	0.00394683
229521	Syt11	707.885	-2.31541	1.01e-16	4.27e-14
229900	Gbp7	388.689	-2.27172	1.44e-07	4.41e-06
58222	Rab37	436.726	-2.27055	4.72e-18	3.26e-15
243958	Siglecg	3542.4	-2.26918	1.58e-37	1.2e-33
381319	Batf3	549.791	-2.26747	2.85e-10	2.08e-08
66141	Ifitm3	343.117	-2.26722	3.75e-06	7.15e-05
14026	Evl	2552.42	-2.26241	7.42e-17	3.54e-14
20296	Ccl2	229.164	-2.24543	4.94e-05	0.000605655
12014	Bach2	1045.4	-2.20978	8.18e-11	7.13e-09
93966	Hemgn	402.904	-2.20681	0.00113824	0.00778188
15242	Hhex	238.857	-2.19622	1.23e-07	3.82e-06
21948	Cd70	142.358	-2.19386	5.07e-06	9.19e-05
19250	Ptpn14	879.599	-2.19232	0.000125059	0.00131183
71683	Gypc	1303.58	-2.18357	4.23e-06	7.88e-05
65970	Lima1	216.935	-2.12453	6.76e-05	0.000782098
52552	Parp8	265.573	-2.10388	5.38e-06	9.63e-05
13482	Dpp4	497.406	-2.10344	3.92e-12	5.26e-10
242248	Bank1	931.147	-2.10179	1.45e-11	1.57e-09
233199	Mybpc2	360.946	-2.10084	7.08e-08	2.4e-06
54357	Epb4.1l4b	245.996	-2.06298	0.00677855	0.0322833
18133	Nov	1164.59	-2.05127	0.0035455	0.0194164
66573	Dzip1	176.941	-2.04935	2.02e-09	1.14e-07
14469	Gbp2	415.778	-2.0352	1.62e-08	7.04e-07
14728	Lilrb4a	156.964	-2.03053	0.0030845	0.0173685
15950	Ifi203	1847.41	-2.02144	7.03e-17	3.54e-14
27999	Fam3c	913.529	-2.01383	2.31e-11	2.37e-09
67149	Nkain1	304.509	-2.01255	0.000101224	0.00109797
434215	Lrrc32	547.183	-2.01076	2.17e-08	8.8e-07
71302	Arhgap26	851.203	-2.00678	1.5e-17	8.44e-15
268595	D430019H16Rik	656.248	-2.00486	1.14e-06	2.59e-05
19224	Ptgs1	228.882	-2.00106	0.000778435	0.00573797
231932	Gimap7	1561.09	-2.00096	1.4e-22	1.86e-19
107589	Mylk	1175.44	-1.99793	0.000551739	0.00434853
50908	C1s1	255.601	-1.98742	0.00628996	0.0303955
13175	Dclk1	250.692	-1.9873	0.000208683	0.00197163
53867	Col5a3	197.396	-1.98616	4.53e-07	1.19e-05
320982	Arl4c	549.208	-1.98344	5.74e-10	3.84e-08
17084	Ly86	2466.88	-1.98276	3.51e-15	1.04e-12
15930	Ido1	834.121	-1.97802	6.33e-05	0.000744988
67299	Dock7	133.575	-1.97789	0.000176723	0.0017363
58206	Zbtb32	432.509	-1.97349	1.78e-07	5.3e-06
14697	Gnb5	779.465	-1.97237	5.03e-10	3.41e-08
12265	Ciita	5787.38	-1.95119	3.8e-25	7.21e-22
18361	Olfr60	169.166	-1.94907	8.42e-05	0.000942121
13131	Dab1	158.723	-1.94615	0.00130383	0.00861746
22240	Dpysl3	237.926	-1.94602	0.000252843	0.00229725
18483	Palm	833.603	-1.94168	3.54e-11	3.44e-09
268567	Tmem229b	3192.1	-1.9361	2.28e-06	4.69e-05
268739	Arhgef40	371.114	-1.93479	0.00670596	0.0320382
80890	Trim2	125.245	-1.93394	0.000182574	0.00177813
58235	Pvrl1	349.588	-1.92534	4.76e-05	0.0005879
15425	Hoxc6	119.368	-1.92436	0.00824204	0.0375209
71223	Gpr15	1786.32	-1.90687	1.06e-05	0.00017023
13860	Eps8	572.003	-1.9053	8.25e-09	3.92e-07
16706	Ksr1	1181.28	-1.90493	1.06e-08	4.88e-07
53978	Lpar2	721.925	-1.90234	2.02e-13	4.14e-11
30940	Usp25	2160.1	-1.89487	4.66e-18	3.26e-15
72145	Wdfy3	160.749	-1.88071	0.00150749	0.00968623
269344	Ell3	193.069	-1.8798	2.17e-05	0.000311479
14468	Gbp2b	155.834	-1.87826	0.000756655	0.00560798
12043	Bcl2	2391.26	-1.85972	4.53e-22	5.29e-19
278279	Tmtc2	290.828	-1.85021	1.7e-05	0.000254045
225912	Cyb561a3	2590.96	-1.84533	5.81e-10	3.86e-08
17681	Msc	1482.31	-1.84054	8.59e-12	9.94e-10
18214	Ddr2	237.018	-1.83667	0.000797661	0.00584617
55932	Gbp3	434.903	-1.8357	2.52e-07	7.18e-06
20306	Ccl7	125.038	-1.83368	0.000506824	0.00404286
233081	Ffar1	289.983	-1.83145	3.95e-07	1.06e-05
217946	Cdca7l	847.26	-1.83047	2.12e-11	2.2e-09
109711	Actn1	277.709	-1.82939	0.000370175	0.00313069
107526	Gimap4	8019.79	-1.82459	2.92e-06	5.83e-05
52055	Rab11fip5	146.085	-1.82247	0.00110495	0.00759885
15530	Hspg2	3685.66	-1.82238	0.000220297	0.00206181
77889	Lbh	3681.49	-1.81251	7.22e-14	1.68e-11
18484	Pam	122.725	-1.81076	0.000300681	0.00265552
66725	Lrrk2	3043.28	-1.80647	4.49e-11	4.2e-09
57342	Parva	159.293	-1.80596	0.00279709	0.0160238
214854	Neurl3	150.688	-1.80414	6.16e-08	2.16e-06
72865	Cxx1c	122.133	-1.80199	4.79e-06	8.77e-05
107350	AW112010	340.887	-1.79888	5.98e-11	5.39e-09
66548	Adamtsl5	188.237	-1.79257	0.000140502	0.00144152
30878	Apln	138.797	-1.79181	0.00178141	0.0111257
68794	Flnc	607.206	-1.79035	0.00219245	0.0130994
12306	Anxa2	1399.74	-1.78559	0.000823709	0.00597356
15958	Ifit2	119.589	-1.78021	7.8e-05	0.000883725
208169	Slc9c1	136.537	-1.77827	0.00264159	0.0152715
16848	Lfng	333.535	-1.77686	0.000546727	0.00431351
215789	Phactr2	258.449	-1.77367	0.00407785	0.0217047
213948	Atg9b	253.551	-1.76876	0.000497237	0.00397475
21939	Cd40	829.113	-1.76533	4.66e-09	2.36e-07
22436	Xdh	552.227	-1.76069	7.37e-05	0.000840039
114643	Oas1c	310.463	-1.7586	8.13e-12	9.55e-10
15529	Sdc2	159.112	-1.75577	0.00016135	0.00160651
208177	Phldb2	121.298	-1.74798	8.37e-05	0.000936842
29877	Hdgfrp3	495.555	-1.74798	4.33e-12	5.76e-10
13011	Cst7	1677.88	-1.74639	7.08e-13	1.22e-10
67856	Echdc3	433.646	-1.74241	1.04e-07	3.33e-06
27226	Pla2g7	204.69	-1.74201	0.000205367	0.00195492
18830	Pltp	295.964	-1.74151	1.59e-05	0.000239849
21872	Tjp1	228.413	-1.73517	0.000695543	0.00523694
16178	Il1r2	832.404	-1.73248	4.05e-06	7.61e-05
20341	Selenbp1	293.298	-1.73089	0.000142058	0.00145552
100121	Tdrd7	226.06	-1.73015	4.19e-05	0.000529605
14600	Ghr	123.438	-1.72914	7.06e-05	0.000810753
26362	Axl	692.849	-1.72759	0.00235983	0.0139077
110532	Adarb1	1122.29	-1.7274	4.35e-07	1.15e-05
20198	S100a4	209.684	-1.72648	0.000783442	0.00576145
18187	Nrp2	2737.1	-1.72561	3.67e-17	1.92e-14
19249	Ptpn13	283.222	-1.72539	5.43e-05	0.000654846
214791	Sertad4	132.023	-1.72341	0.00594693	0.0290432
15223	Foxj1	156.503	-1.70762	0.000812666	0.00592509
71599	Senp8	119.214	-1.70384	1.87e-05	0.000276303
75646	Rai14	160.401	-1.70029	0.00138902	0.00908283
18028	Nfib	151.88	-1.69954	0.000990613	0.00696414
93737	Pard6g	118.634	-1.69599	0.000335013	0.00289137
93686	Rbfox2	371.3	-1.69506	0.000510406	0.00406604
16400	Itga3	621.61	-1.69502	2.55e-07	7.25e-06
244871	Zc3h12c	354.939	-1.69266	0.000136939	0.00140878
17969	Ncf1	6048.59	-1.68973	0.000121758	0.00128308
16578	Kif9	122.9	-1.68662	0.000490287	0.00393163
71962	Gatsl3	173.066	-1.6775	7.49e-05	0.00085124
11826	Aqp1	430.38	-1.67384	0.00430147	0.0226642
12833	Col6a1	336.421	-1.66062	0.000872692	0.00628073
19280	Ptprs	3699	-1.65611	1.48e-17	8.44e-15
319586	Celf5	118.731	-1.65598	0.000417298	0.00344005
16174	Il18rap	251.1	-1.65497	0.000158004	0.00157905
107769	Tm6sf1	1653.54	-1.6463	7.88e-16	2.92e-13
108167437	Gm44812	204.917	-1.64488	0.00204393	0.0124026
259302	Srgap3	223.718	-1.64476	0.00107124	0.00741407
56332	Amotl2	323.702	-1.64208	0.000578097	0.00451066
17022	Lum	716.767	-1.64126	8.46e-06	0.000141025
52065	Mfhas1	4276.73	-1.63811	1.15e-13	2.58e-11
17196	Mbp	2840.08	-1.63735	1.38e-12	2.11e-10
16878	Lif	125.424	-1.63233	0.0011017	0.00758145
239017	Ogdhl	119.372	-1.62648	0.00125683	0.00840327
109689	Arrb1	250.867	-1.62641	0.00037273	0.00314704
98256	Kmo	2011.64	-1.62595	9.17e-15	2.53e-12
114128	Laptm4b	133.938	-1.62589	0.00119694	0.0080812
72042	Cotl1	7499.62	-1.61867	3.72e-13	6.71e-11
319757	Smo	368.057	-1.61847	7.03e-06	0.000120409
12837	Col8a1	259.008	-1.61844	0.000347891	0.00297542
107581	Col16a1	129.46	-1.61562	0.00522297	0.0262667
227753	Gsn	3704.19	-1.59887	6.41e-05	0.000752517
12483	Cd22	13073.3	-1.59754	7.06e-06	0.000120612
100213	Rusc2	155.537	-1.58887	0.010911	0.0466935
54216	Pcdh7	193.043	-1.57912	0.00318087	0.0178251
70602	5730488B01Rik	232.404	-1.57785	0.000109405	0.00117245
75723	Amotl1	229.65	-1.57677	0.000749095	0.00556282
18636	Cfp	1725.32	-1.57525	0.000277783	0.00248514
80876	Ifitm2	264.444	-1.57013	0.000206589	0.00196039
14107	Fat1	827.779	-1.56882	0.00747809	0.0348166
15364	Hmga2	169.005	-1.56783	0.00165917	0.0104701
12876	Cpe	206.015	-1.56773	0.000222008	0.00207426
223435	Trio	1734.13	-1.5672	2.59e-08	1.03e-06
11787	Apbb2	146.009	-1.56325	0.000417416	0.00344005
12512	Cd63	299.806	-1.56289	0.000704021	0.00529028
213582	Map9	219.695	-1.56039	4.03e-05	0.000513482
21676	Tead1	173.461	-1.55485	4.16e-06	7.79e-05
117160	Ttyh2	185.452	-1.55249	7.18e-05	0.000822034
14230	Fkbp10	150.487	-1.54951	0.00053252	0.00421374
319622	Itpripl2	506.837	-1.54325	6.19e-05	0.000730973
14025	Bcl11a	2179.55	-1.5406	0.000198801	0.00190798
18616	Peg3	186.158	-1.53785	0.00192067	0.0118011
20692	Sparc	520.391	-1.52518	0.000203365	0.00193752
16952	Anxa1	301.544	-1.52499	0.000399261	0.00332294
16970	Lrmp	8171.61	-1.52332	1.43e-11	1.56e-09
50931	Il27ra	262.519	-1.5227	0.000104489	0.00112614
15107	Hadh	986.748	-1.52009	3.92e-12	5.26e-10
74568	Mlkl	516.125	-1.51799	1.27e-09	7.73e-08
110880	Scn4a	636.988	-1.51612	0.000110371	0.0011803
170643	Kirrel	145.881	-1.5145	0.00372207	0.0201721
22038	Plscr1	2749.24	-1.51325	2.55e-11	2.58e-09
20195	S100a11	1467.48	-1.50642	2.6e-08	1.03e-06
94185	Tnfrsf21	120.042	-1.50326	0.00453138	0.0236893
268396	Sh3pxd2b	176.608	-1.49615	0.0043968	0.0230703
218461	Pde8b	121.469	-1.49574	0.00119079	0.00805766
103841	Cuedc1	221.498	-1.49529	0.00074604	0.00554828
20194	S100a10	1648.06	-1.49514	3.79e-07	1.02e-05
73442	Hspa12a	316.317	-1.49511	0.00337841	0.0186971
80888	Hspb8	145.633	-1.49337	0.00801961	0.0368178
12111	Bgn	177.511	-1.48816	0.00198709	0.0121257
12406	Serpinh1	627.605	-1.48544	0.0117989	0.0496306
56808	Cacna2d2	160.697	-1.47609	6.15e-06	0.000107582
207212	Arhgef17	358.641	-1.47511	0.00331933	0.0184307
14128	Fcer2a	17133.6	-1.47388	3.57e-13	6.52e-11
22352	Vim	20038	-1.46907	2.84e-10	2.08e-08
14255	Flt3	4537.81	-1.46669	7.35e-07	1.8e-05
17534	Mrc2	577.842	-1.4605	0.0113657	0.0482368
16776	Lama5	277.804	-1.46048	0.000888258	0.00638367
30948	Bin1	1307.49	-1.45556	1.4e-08	6.2e-07
18414	Osmr	199.034	-1.45303	0.00398666	0.0213241
15566	Htr7	2688.3	-1.45255	6.61e-06	0.00011437
14191	Fgr	214.632	-1.44947	0.000602697	0.0046629
240055	Neurl1b	291.369	-1.44178	2.5e-05	0.000347363
547431	Btnl2	476.69	-1.43958	4.14e-07	1.11e-05
108670	Epsti1	780.872	-1.43793	1.26e-15	4.36e-13
415115	Neurl2	384.819	-1.43394	1.88e-07	5.56e-06
18507	Pax5	1725.09	-1.4301	1.02e-08	4.77e-07
18846	Plxna3	807.459	-1.42536	5.87e-10	3.89e-08
15468	Prmt2	161.799	-1.42142	0.00194114	0.0118856
71918	Zcchc24	498.335	-1.42033	5.06e-05	0.000617771
22062	Trp73	1287.53	-1.41969	7.01e-10	4.49e-08
209683	Ttc28	237.588	-1.41698	0.00083758	0.00606256
79221	Hdac9	599.885	-1.41071	0.000165921	0.00164124
18787	Serpine1	203.381	-1.40621	0.00974796	0.042908
20200	S100a6	806.499	-1.40521	0.00416474	0.0220433
67111	Naaa	450.209	-1.40467	9.79e-17	4.24e-14
14726	Pdpn	162.674	-1.39822	0.0106264	0.0457986
66953	Cdca7	1900.36	-1.39243	5.07e-12	6.57e-10
54613	St3gal6	1980.22	-1.39101	4.98e-14	1.24e-11
18764	Pkd2	139.212	-1.38952	0.00105108	0.00729451
229731	Slc25a24	320.092	-1.38889	2.23e-05	0.000318117
14783	Grb10	228.816	-1.38357	0.00954442	0.0420976
17750	Mt2	248.398	-1.38171	0.0047678	0.0245028
100039691	Lincenc1	144.392	-1.37896	0.010366	0.0449369
77974	Rdh12	291.798	-1.37886	9.57e-07	2.25e-05
107766	Haao	723.072	-1.37868	1.25e-05	0.000196878
17356	Mllt4	193.661	-1.37322	0.00305584	0.0172777
97064	Wwtr1	138.196	-1.37219	0.00167873	0.0105671
13830	Stom	322.03	-1.37211	0.000747336	0.0055552
13849	Ephx1	814.609	-1.37094	0.000358895	0.0030505
78070	Cpt1c	188.13	-1.37044	0.00475509	0.0244926
12389	Cav1	223.406	-1.36822	0.001089	0.00751299
243219	2900026A02Rik	600.975	-1.36682	6.47e-05	0.000758623
70025	Acot7	1077.26	-1.36668	1.87e-10	1.46e-08
15370	Nr4a1	973.426	-1.35128	0.000352861	0.00301225
214944	Mob3b	386.949	-1.35127	6.81e-05	0.000786899
16854	Lgals3	477.655	-1.34326	0.000954996	0.00675446
226830	Smyd2	824.378	-1.3417	4.17e-08	1.54e-06
12044	Bcl2a1a	145.132	-1.33886	0.000129763	0.00134961
50884	Nckap1	341.237	-1.3385	0.00180024	0.0112193
24066	Spry4	266.949	-1.33579	0.000260502	0.00235274
70564	Fam213a	718.037	-1.33501	1.18e-06	2.67e-05
50784	Ppap2c	323.403	-1.33499	1.44e-05	0.000220781
12832	Col5a2	318.551	-1.33348	0.00292521	0.0166759
21858	Timp2	1136.97	-1.33136	0.00879786	0.0394873
12822	Col18a1	296.502	-1.32779	0.000578259	0.00451066
26422	Nbea	129.394	-1.32412	0.00997041	0.0435961
72029	Cnpy3	2131.24	-1.3173	2.21e-10	1.66e-08
319710	Frmd6	295.209	-1.31601	0.000387096	0.00323947
17357	Marcksl1	4743.42	-1.315	6.81e-09	3.3e-07
217340	Rnf157	2953.83	-1.31492	8.49e-06	0.00014124
110052	Dek	4478.83	-1.31134	1.09e-09	6.68e-08
22235	Ugdh	879.118	-1.30983	4.43e-08	1.62e-06
68659	Fam198b	155.86	-1.30685	0.00341489	0.018864
67484	Eepd1	249.678	-1.30665	9.01e-06	0.000148139
11745	Anxa3	188.923	-1.30042	0.00481563	0.0246787
245670	Rragb	157.547	-1.29186	2.43e-05	0.000340696
70673	Prdm16	201.294	-1.28664	0.000120343	0.00127169
75612	Gns	2329	-1.28574	3.69e-09	1.95e-07
17748	Mt1	690.328	-1.28082	0.00146139	0.00947438
66329	Susd3	340.776	-1.2779	7.29e-08	2.46e-06
56490	Zbtb20	2799.12	-1.27711	6.78e-14	1.61e-11
17760	Map6	279.09	-1.27688	0.000121641	0.00128308
109624	Cald1	337.46	-1.27423	0.00626813	0.0303383
12977	Csf1	2620.99	-1.27053	3.34e-05	0.00044428
237387	Lrrc3	369.182	-1.27048	4e-06	7.53e-05
12047	Bcl2a1d	1360.05	-1.26933	6.09e-07	1.55e-05
108899	2700081O15Rik	693.08	-1.26914	4.63e-06	8.52e-05
108097	Prkab2	238.726	-1.26716	0.000207496	0.00196512
67092	Gatm	3460.24	-1.26698	2.98e-07	8.25e-06
66971	Cdk5rap1	373.442	-1.26193	0.00809021	0.0370187
238323	Rps6kl1	127.641	-1.25882	3.44e-06	6.66e-05
58205	Pdcd1lg2	400.493	-1.25557	0.000165269	0.00163693
56434	Tspan3	701.189	-1.25381	3.06e-07	8.45e-06
17476	Mpeg1	289.443	-1.25197	0.0105662	0.0455965
21926	Tnf	195.363	-1.25125	0.00309664	0.0174239
59126	Nek6	944.303	-1.24826	1.47e-06	3.22e-05
276950	Slfn8	501.24	-1.24234	0.000957307	0.00676765
19241	Tmsb4x	52805.2	-1.24049	9.21e-07	2.19e-05
16007	Cyr61	613.702	-1.23856	0.00376899	0.0203827
277010	Marveld1	447.607	-1.22843	2.42e-05	0.000339502
16421	Itgb7	529.256	-1.22413	4.46e-08	1.63e-06
17999	Nedd4	3272.94	-1.21865	0.00187057	0.0115635
244049	Mctp2	747.605	-1.21648	2.21e-07	6.39e-06
100169	Phactr4	821.222	-1.21545	1.42e-13	3.03e-11
53314	Batf	2617.39	-1.20922	2.63e-08	1.04e-06
74761	Mxra8	164.333	-1.20235	0.00545547	0.0272217
14537	Gcnt1	134.577	-1.19652	0.00367294	0.0199638
212728	Gm17296	705.456	-1.19565	4.08e-09	2.12e-07
70292	Afap1	200.168	-1.19555	0.0005569	0.00438237
15903	Id3	678.611	-1.19257	0.000150828	0.00151869
67776	Vwa5a	663.522	-1.18626	2.59e-05	0.00035787
232533	Stk38l	512.512	-1.18341	7.93e-08	2.64e-06
100039864	Snhg12	458.918	-1.1833	2.34e-05	0.000331118
18566	Pdcd1	754.309	-1.18137	0.000178936	0.00175209
74052	Ttc21a	880.535	-1.18046	9.45e-05	0.00103897
11465	Actg1	65879.9	-1.18019	2.23e-09	1.24e-07
12778	Ackr3	235.546	-1.17963	0.00465501	0.0241366
74525	8430419L09Rik	972.652	-1.17736	0.000895604	0.00642167
269695	Rnft2	160.068	-1.17679	0.00416078	0.02203
22751	Zfp90	130.171	-1.17596	2.03e-05	0.000295489
98388	Chst10	1189.07	-1.17412	0.00051678	0.00410501
26360	Angptl2	132.012	-1.17352	0.00236535	0.0139294
234577	Cpne2	196.749	-1.16828	0.00191449	0.0117727
14085	Fah	3610.57	-1.16808	6.56e-16	2.49e-13
109652	Acy1	409.713	-1.16443	0.000359084	0.0030505
192176	Flna	13936.5	-1.16036	2.15e-10	1.62e-08
76915	Mnd1	121.796	-1.15878	0.00195387	0.0119518
229898	Gbp5	398.382	-1.15759	0.000430257	0.00352481
19200	Pstpip1	967.142	-1.15622	5.45e-08	1.94e-06
14218	Sh3pxd2a	1004.72	-1.15619	0.000697038	0.0052456
12334	Capn2	2129.82	-1.15583	3.67e-08	1.38e-06
11520	Plin2	386.569	-1.15351	0.00193892	0.0118795
11853	Rhoc	202.66	-1.15102	0.00738101	0.0344492
56190	Rbm38	3675.85	-1.14581	7.7e-10	4.9e-08
27984	Efhd2	5640.64	-1.14499	9.28e-07	2.2e-05
433904	Ociad2	713.924	-1.14373	5.53e-06	9.87e-05
12571	Cdk6	997.313	-1.14324	3.19e-09	1.72e-07
260305	Nphp4	391.46	-1.13982	2.03e-05	0.000295489
16764	Aff3	7899.94	-1.13796	9.06e-06	0.00014886
16905	Lmna	978.503	-1.13647	3.98e-06	7.52e-05
668212	Efr3b	550.778	-1.13632	0.000591224	0.00458584
11792	Apex1	813.185	-1.13619	1.93e-06	4.04e-05
24064	Spry2	876.614	-1.13467	3.58e-05	0.000466399
75135	4930526I15Rik	296.362	-1.13455	3.72e-05	0.00048013
56541	Habp4	354.717	-1.12648	5.72e-07	1.46e-05
16949	Loxl1	152.382	-1.12501	0.00613925	0.0298575
12143	Blk	10657.1	-1.12476	5.5e-13	9.7e-11
73451	Zfp763	134.272	-1.12313	0.00156679	0.00998269
219148	Fam167a	2463.37	-1.12175	2.62e-07	7.41e-06
16450	Jag2	4887.81	-1.12142	0.00238128	0.0140123
69928	Apitd1	802.763	-1.11558	3.3e-05	0.0004402
66158	Cxx1a	342.708	-1.11226	1.43e-08	6.3e-07
74776	Ppa2	515.895	-1.11177	5.55e-06	9.89e-05
67839	Gpsm1	537.53	-1.10977	3.06e-08	1.17e-06
64945	Cldn12	277.259	-1.10922	6.14e-06	0.000107582
210789	Tbc1d4	3058.72	-1.10878	2.13e-09	1.19e-07
17952	Naip6	132.929	-1.10831	0.00770688	0.0356628
68151	Wls	356.916	-1.10811	1.49e-05	0.0002271
16574	Kif5c	904.821	-1.10734	3.7e-10	2.57e-08
245666	Iqsec2	472.931	-1.10696	0.000146306	0.00148898
12458	Ccr6	2038.59	-1.10481	3.18e-06	6.22e-05
67122	Nrarp	128.135	-1.10384	0.000600588	0.00464896
12388	Ctnnd1	312.497	-1.10231	0.0033138	0.018411
51793	Ddah2	330.853	-1.10082	0.000353761	0.00301542
68099	Fam92a	463.988	-1.0999	2.91e-07	8.08e-06
78908	Igsf3	723.538	-1.09604	0.00634293	0.0306124
18007	Neo1	326.72	-1.09596	0.009642	0.0425033
65099	Irak1bp1	219.21	-1.09563	1.74e-06	3.71e-05
211945	Plekhh1	123.038	-1.09444	0.0115728	0.048951
14561	Gdf11	282.572	-1.09313	1.57e-07	4.76e-06
71946	Endod1	240.582	-1.09286	0.000107158	0.00114999
268445	Ankrd13b	158.688	-1.09215	0.00142012	0.00923791
329584	Slc2a4rg-ps	716.353	-1.08961	6.67e-07	1.68e-05
56336	B4galt5	3180.74	-1.08946	7.86e-06	0.000132971
218581	Depdc1b	528.216	-1.08898	4.6e-09	2.34e-07
57810	Cdon	918.015	-1.08728	0.000544977	0.00430225
56876	Nsmf	638.804	-1.08541	9.48e-05	0.00104148
13601	Ecm1	493.966	-1.08314	0.00186318	0.0115367
233071	Arhgap33	1177.28	-1.08085	1.39e-11	1.54e-09
54132	Pdlim1	817.273	-1.07819	0.000190431	0.0018393
216618	Cfap36	718.763	-1.07818	1.24e-07	3.86e-06
108052	Slc14a1	449.979	-1.07806	0.00187048	0.0115635
20719	Serpinb6a	402.923	-1.07712	0.00476833	0.0245028
329470	Accs	192.045	-1.07506	0.00119065	0.00805766
18302	Oit3	433.599	-1.07216	0.00410672	0.0217971
553127	Cxx1b	385.064	-1.07211	8.38e-07	2.02e-05
68283	9530077C05Rik	130.572	-1.07061	0.000812601	0.00592509
16543	Mdfic	722.081	-1.07014	2.53e-10	1.88e-08
234582	Ccdc102a	276.173	-1.06864	0.0104192	0.0451292
69028	Mitd1	353.536	-1.06803	2.48e-05	0.000345266
55963	Slc1a4	520.947	-1.06564	0.00317614	0.0178051
231002	Plekhn1	351.865	-1.06556	4.97e-06	9.03e-05
27416	Abcc5	429.103	-1.06524	0.00017791	0.00174395
72500	Ier5l	588.631	-1.0645	0.000737689	0.00549426
76072	Rnf183	323.002	-1.06404	8.04e-05	0.000907451
234396	Ankle1	667.855	-1.06369	4.09e-08	1.51e-06
110959	Nudt19	532.451	-1.06206	2.14e-10	1.62e-08
56857	Slc37a2	886.855	-1.0566	6.4e-07	1.62e-05
110417	Pigh	335.274	-1.05623	3.06e-05	0.000412191
22293	Aim1	2150.86	-1.05331	1.72e-09	1e-07
23999	Twf2	1331.86	-1.0509	3.76e-13	6.71e-11
72852	Mblac2	133.562	-1.04717	0.000174445	0.00171772
320183	Msrb3	810	-1.04433	0.000220817	0.00206441
66970	Ssbp2	145.83	-1.0431	0.0110707	0.0472788
19219	Ptger4	824.869	-1.03938	5.08e-06	9.2e-05
14083	Ptk2	371.027	-1.03904	0.00406493	0.0216435
67138	Herc6	544.615	-1.039	0.000888862	0.00638498
171504	Apobr	509.41	-1.03805	0.00139971	0.00913695
71982	Snx10	399.283	-1.03676	1.54e-07	4.68e-06
21941	Tnfrsf8	3724.32	-1.03615	0.000125093	0.00131183
11566	Adss	2305.43	-1.03529	9.99e-13	1.66e-10
57028	Pdxp	530.671	-1.03366	0.000229068	0.00212322
56306	Fam60a	2178.99	-1.03197	3.67e-10	2.56e-08
232560	Caprin2	170.526	-1.03144	0.0115122	0.0487358
23961	Oas1b	221.184	-1.03018	0.00134044	0.00882225
26365	Ceacam1	628.91	-1.02711	0.000298085	0.00264337
16188	Il3ra	607.76	-1.02152	2.12e-05	0.000305933
320394	Cenpt	648.809	-1.02087	6.33e-09	3.08e-07
12934	Dpysl2	3221.69	-1.02052	6.05e-11	5.43e-09
53883	Celsr2	208.881	-1.01731	0.00848859	0.0384816
317757	Gimap5	1153.23	-1.01279	6.29e-10	4.11e-08
54390	Sit1	384.391	-1.01122	0.0011837	0.00803112
24136	Zeb2	990.285	-1.01021	2.88e-06	5.76e-05
13852	Stx2	367.269	-1.00794	2.42e-05	0.000339502
99167	Ssx2ip	326.045	-1.00764	0.000209645	0.00197825
19696	Rel	2869.6	-1.00751	5.99e-06	0.000105464
208691	Eif5a2	476.827	-1.00563	1.01e-06	2.35e-05
246779	Il27	324.886	-1.00336	0.00067419	0.00509388
14865	Gstm4	187.133	-1.00189	9.69e-05	0.00105897
243910	Nfkbid	629.516	-1.00175	0.000162136	0.00161225
17909	Myo10	595.835	-0.997689	0.00736081	0.0343833
74777	Sepn1	242.149	-0.996183	0.00976805	0.0429466
71602	Myo1e	3343.42	-0.995832	1.56e-06	3.37e-05
67525	Trim62	369.455	-0.99158	3.16e-06	6.19e-05
102448	Xylb	248.792	-0.989283	0.000846398	0.00611763
329650	Med12l	495.727	-0.989028	4.49e-05	0.000560687
12522	Cd83	5698.07	-0.987482	0.000165626	0.0016394
223626	Them6	626.057	-0.984475	4.51e-07	1.19e-05
103140	Gstt3	1255.93	-0.984188	1.71e-06	3.64e-05
14871	Gstt1	365.78	-0.982904	0.00361755	0.0197255
57440	Ehd3	651.373	-0.978429	0.00025452	0.00230972
72297	B3gnt3	275.348	-0.97799	0.0100881	0.0439621
18032	Nfix	773.503	-0.977739	0.00615995	0.0299294
100504191	Gm16576	387.264	-0.977519	1.58e-07	4.76e-06
100040462	Mndal	1790.85	-0.976653	3.83e-06	7.28e-05
15001	H2-Oa	1308.28	-0.973156	0.00167051	0.0105242
68917	Hint2	126.821	-0.972284	0.000603314	0.0046653
20643	Snrpe	1604.91	-0.97218	3.13e-06	6.16e-05
108154	Adamts6	156.691	-0.971813	2.88e-05	0.000391445
217410	Trib2	1222.57	-0.9674	0.00853494	0.0386571
18037	Nfkbie	2281.01	-0.967057	2.08e-13	4.14e-11
234593	Ndrg4	283.737	-0.96146	0.000584829	0.0045502
16592	Fabp5	1012.46	-0.958825	0.000182198	0.00177561
11512	Adcy6	669.51	-0.958693	1.53e-05	0.000232385
13449	Dok2	510.454	-0.95851	0.00574637	0.0282915
13645	Egf	476	-0.957964	0.00201432	0.0122622
80987	Nckipsd	664.764	-0.957314	0.000400417	0.00333073
16568	Kif3a	440.92	-0.956734	0.000217153	0.00203769
12326	Camk4	1884.81	-0.955438	2.45e-08	9.81e-07
234373	Sugp2	1412.18	-0.9539	9.64e-07	2.26e-05
68121	Cep70	243.547	-0.952304	5.31e-07	1.37e-05
20893	Bhlhe40	3051.65	-0.950748	0.000654339	0.00496616
244895	Peak1	1721.07	-0.947153	5.92e-05	0.00070459
109212	Fam64a	1106.48	-0.944159	2.01e-09	1.14e-07
280411	Lix1l	359.702	-0.94325	0.000411625	0.00340218
19260	Ptpn22	1710.58	-0.942476	1.62e-09	9.48e-08
16431	Itm2a	233.03	-0.941835	4.92e-05	0.000603684
76820	Fam49a	175.139	-0.941493	0.0032023	0.0179121
21821	Ift88	188.971	-0.940599	0.00263568	0.0152431
11739	Slc25a4	4630.29	-0.937473	2.63e-08	1.04e-06
226594	Rcsd1	4951.11	-0.937445	1.1e-09	6.72e-08
14630	Gclm	784.915	-0.936569	4e-08	1.48e-06
100503185	A830010M20Rik	254.988	-0.936344	0.000185245	0.00180068
102941	B630019K06Rik	795.943	-0.936048	3.72e-06	7.12e-05
22685	Zfp239	200.7	-0.93477	0.000579573	0.00451626
22410	Wnt10b	743.244	-0.933569	0.00774625	0.0358029
319581	Xkr5	196.969	-0.931545	0.00671606	0.0320561
12163	Bmp8a	142.009	-0.929193	0.000327823	0.00284551
277973	Slc9a5	631.128	-0.92775	3.05e-05	0.000411173
102124	Enkd1	737.045	-0.927387	4.55e-09	2.32e-07
68166	Spire1	2128.05	-0.924139	1.28e-05	0.000200827
21346	Tagln2	11914.1	-0.919673	2.79e-11	2.76e-09
432486	Gnptab	5653.99	-0.915655	2e-10	1.53e-08
18627	Per2	579.297	-0.913568	7.31e-06	0.00012457
108900	Fam72a	266.214	-0.912491	2.34e-05	0.000331118
208154	Btla	5947.57	-0.909645	3.55e-06	6.83e-05
12927	Bcar1	391.394	-0.909038	0.00952509	0.0420324
224829	Trerf1	665.855	-0.905793	2.26e-05	0.000320986
18826	Lcp1	32680.6	-0.904034	1.97e-08	8.17e-07
14645	Glul	1743.39	-0.901747	4.1e-09	2.12e-07
19054	Ppp2r3d	210.634	-0.901685	0.00104455	0.00726249
76498	Paqr4	158.921	-0.900263	0.00909718	0.0405495
71729	Rgs12	417.465	-0.899632	0.000216414	0.00203327
13713	Elk3	3229.42	-0.898904	1.11e-07	3.49e-06
58809	Rnase4	191.766	-0.89683	8.63e-05	0.000961581
75627	Snapc1	551.499	-0.896522	0.00910902	0.0405785
230872	Crocc	959.53	-0.895308	0.000245346	0.00224072
20603	Sms	3332.81	-0.894945	1.54e-06	3.35e-05
319165	Hist1h2ad	1837.38	-0.894104	0.000146727	0.00149108
210710	Gab3	132.937	-0.891805	0.00716803	0.0336833
69769	Tnfaip8l2	353.896	-0.89086	0.0050483	0.0256109
11305	Abca2	1922.47	-0.888782	2.07e-05	0.000299721
217378	Dnajc27	617.437	-0.886395	2.5e-05	0.000347363
71819	Kif23	3879.27	-0.885321	2.74e-11	2.73e-09
73824	Snhg6	522.364	-0.884829	0.000300667	0.00265552
116871	Mta3	1703	-0.884671	6.47e-06	0.000112155
16570	Kif3c	680.618	-0.884211	2.86e-06	5.72e-05
12226	Btg1	7745.35	-0.883967	3.12e-08	1.19e-06
652925	Tmem243	1280.87	-0.883258	1.55e-07	4.71e-06
77592	4931406H21Rik	347.02	-0.883077	0.000151796	0.00152641
67399	Pdlim7	1219.18	-0.881218	1.24e-08	5.62e-07
73182	Pear1	1355.83	-0.878915	1.32e-05	0.000205201
106572	Rab31	752.027	-0.877568	0.00108258	0.00747387
68480	1110007C09Rik	245.578	-0.873771	0.00891412	0.0399332
72844	Kctd17	436.874	-0.872975	0.000211373	0.00199332
235627	Nbeal2	3505.68	-0.871922	1.25e-08	5.63e-07
108099	Prkag2	722.978	-0.871159	1.11e-05	0.000176284
68147	Gar1	1086.96	-0.870916	1.89e-06	3.97e-05
209032	Zc3hav1l	341.613	-0.868163	0.00628215	0.0303868
100503043	Armcx4	848.574	-0.862932	1.04e-05	0.000167588
107371	Exoc6	614.861	-0.862915	0.00100473	0.00704111
17864	Mybl1	363.189	-0.862272	5.67e-06	0.000100542
12703	Socs1	1839.71	-0.862193	8.73e-05	0.000968595
68423	Ankrd13d	767.573	-0.861079	3.39e-08	1.29e-06
52633	Nit2	499.499	-0.860445	4.47e-05	0.000559874
433759	Hdac1	5338.96	-0.858923	6.83e-08	2.32e-06
67030	Fancl	319.298	-0.858687	3.58e-05	0.000466399
74096	Hvcn1	11787.3	-0.858044	5.37e-10	3.62e-08
74229	Paqr8	386.06	-0.856428	0.000382982	0.00321747
53331	Stx7	3706.21	-0.854024	5.11e-06	9.24e-05
67382	Brd3	2640.86	-0.853087	2.89e-12	4.02e-10
234796	Klhl36	269.088	-0.852622	2.7e-07	7.6e-06
71795	Pitpnc1	996.931	-0.851921	6.23e-06	0.000108504
211914	Asap2	563.64	-0.848643	0.00601951	0.0293454
17766	Nudt1	448.507	-0.843672	1.1e-05	0.000175545
319191	Hist1h2ai	1176.91	-0.841725	0.000392762	0.00327965
68949	1500012F01Rik	871.863	-0.841702	4.96e-05	0.00060728
223601	Fam49b	5017.66	-0.83893	1.25e-06	2.8e-05
16451	Jak1	9048.49	-0.837738	9.54e-06	0.000156068
76074	Gbp8	991.75	-0.83741	0.000382754	0.00321734
17863	Myb	2819.49	-0.83528	5.15e-12	6.62e-10
81703	Jdp2	1560.14	-0.834344	0.00161078	0.0101987
22029	Traf1	4228.51	-0.834293	8.04e-07	1.96e-05
72982	Tmem138	463.691	-0.833263	0.00136869	0.00897306
68763	1110038B12Rik	513.824	-0.832324	0.00747331	0.0348051
15201	Hells	2982.65	-0.83201	3.46e-06	6.68e-05
319960	4930513N10Rik	245.053	-0.831363	0.00139235	0.0091007
15510	Hspd1	7489.91	-0.831333	0.000127227	0.0013287
56297	Arl6	161.19	-0.82872	0.00130144	0.00861038
114663	Impa2	1038.39	-0.828429	9.97e-07	2.33e-05
73710	Tubb2b	579.738	-0.827521	1.05e-07	3.34e-06
213438	A630033H20Rik	224.338	-0.826698	0.000810555	0.00591779
73728	Psd	2058.56	-0.826394	0.000924165	0.00659484
75836	Atxn7l1os2	126.902	-0.824544	0.00913333	0.0406629
12798	Cnn2	8655.58	-0.823339	1.9e-13	3.94e-11
66101	Ppih	416.513	-0.822725	0.000286246	0.00255031
15284	Hlx	864.034	-0.822298	0.00179438	0.0111929
432572	Specc1	324.962	-0.822177	0.00704426	0.0332666
114664	Hsd17b11	664.403	-0.822001	1.87e-09	1.08e-07
68133	Gcsh	427.954	-0.820349	9.67e-05	0.00105776
13631	Eef2k	905.476	-0.816179	0.000149915	0.00151252
319173	Hist1h2af	1209.21	-0.81544	0.000178975	0.00175209
18612	Etv4	285.355	-0.814283	0.00175333	0.0109865
319168	Hist1h2ah	810.181	-0.813228	0.00100283	0.0070337
16792	Laptm5	133185	-0.810744	3.72e-07	1.01e-05
12972	Cryz	256.462	-0.810039	0.00351479	0.01929
80290	Gpr146	1018.48	-0.809483	0.000555167	0.00437327
15516	Hsp90ab1	84740.8	-0.809281	4.18e-07	1.11e-05
380753	Atxn7l1	2667.31	-0.807763	0.000201325	0.00192456
73218	Sppl2b	717.158	-0.807267	1.85e-08	7.81e-07
67501	Ccdc50	2556.29	-0.80707	0.000228571	0.00211991
16906	Lmnb1	9699.86	-0.806945	3.31e-16	1.32e-13
20751	Spr	497.825	-0.805823	1.09e-05	0.000174571
21781	Tfdp1	6989.88	-0.805594	4.97e-08	1.8e-06
53605	Nap1l1	9775.71	-0.805101	2.66e-08	1.05e-06
98170	Tmem132a	611.102	-0.804972	0.00707626	0.033397
72462	Rrp1b	2956.35	-0.804889	1.31e-05	0.000203459
319172	Hist1h2ab	1049.95	-0.803649	0.00225768	0.0134099
23918	Impdh2	6075.48	-0.801886	1.79e-06	3.79e-05
12704	Cit	5235.55	-0.801114	7.83e-10	4.97e-08
225655	Slmo1	172.014	-0.799595	0.000562902	0.00442042
12323	Camk2b	520.211	-0.798835	0.00154261	0.00986178
67161	Sclt1	489.489	-0.798499	5.52e-05	0.000663345
78108	Particl	184.357	-0.798131	0.00380365	0.0205335
16438	Itpr1	4410.37	-0.796904	1.46e-06	3.19e-05
22025	Nr2c1	276.373	-0.793009	0.00543851	0.0271738
110074	Dut	2711.42	-0.7925	1.95e-09	1.11e-07
94353	Hmgn3	1312.68	-0.792431	2.22e-05	0.000317161
21778	Tex9	899.558	-0.789869	7.41e-07	1.82e-05
14773	Grk5	275.311	-0.78906	0.00695303	0.0329356
268373	Ppia	34802.4	-0.787623	8.78e-05	0.000971759
106878	Smim3	942.863	-0.784819	3.73e-06	7.12e-05
83408	Gimap3	5381.18	-0.78476	2.41e-05	0.00033876
22151	Tubb2a	433.057	-0.783703	0.000306752	0.00269814
270685	Mthfd1l	4599.78	-0.783413	5.79e-08	2.04e-06
22129	Ttc3	869.415	-0.782836	0.00300952	0.0170731
53881	Slc5a3	1052.91	-0.782772	0.00587056	0.0287815
54383	Phc2	4240.72	-0.781697	2.9e-08	1.12e-06
56452	Orc6	1297.48	-0.780258	2.96e-07	8.21e-06
404710	Iqgap3	2287.31	-0.779498	4.49e-06	8.32e-05
13723	Emb	3500.87	-0.779289	0.000792022	0.00581046
19300	Abcd4	348.056	-0.778255	0.000555862	0.00437647
17079	Cd180	1183.8	-0.77666	3.56e-05	0.000465639
53374	Chst3	5316.91	-0.775886	5.37e-09	2.65e-07
21915	Dtymk	1466.19	-0.775732	4.13e-07	1.11e-05
107321	Lpxn	5229.43	-0.774255	7.57e-06	0.000128399
216856	Nlgn2	706.03	-0.773813	0.00127816	0.0085121
68971	Tamm41	377.519	-0.770027	1.7e-06	3.64e-05
629378	Dact3	1100.51	-0.766028	0.000540774	0.00427322
17768	Mthfd2	3118.43	-0.765515	0.000639077	0.00487718
71720	Osbpl3	3938.69	-0.763848	2.14e-05	0.000308884
18642	Pfkm	983.757	-0.763363	0.00136927	0.00897306
66236	1500011B03Rik	313.64	-0.760867	0.00573251	0.0282463
15000	H2-DMb2	9830.67	-0.760307	7.86e-05	0.000890442
72107	Dscc1	304.249	-0.759909	0.00426832	0.022513
21813	Tgfbr2	2816.56	-0.758439	0.000114035	0.00121264
73379	Dcbld2	747.057	-0.758298	0.00300799	0.0170708
236733	Usp11	845.264	-0.757809	6.71e-05	0.000778631
17279	Melk	1318.27	-0.756852	8.23e-08	2.74e-06
22248	Unc119	987.13	-0.756751	2.58e-10	1.9e-08
68026	2810417H13Rik	11561	-0.754287	9.36e-10	5.89e-08
214855	Arid5a	14872	-0.754103	1.39e-06	3.08e-05
18751	Prkcb	7649.55	-0.753884	0.000103324	0.00111596
232934	Mypop	305.631	-0.753823	0.00215595	0.0129477
12416	Cbx2	666.798	-0.753782	0.00404272	0.0215631
14980	H2-L	276.768	-0.753026	0.00335319	0.0185915
229228	Nudt6	134.366	-0.750617	0.00850594	0.0385372
72650	2810006K23Rik	273.87	-0.747576	0.000760701	0.00562971
76251	Ercc6l2	9562	-0.747404	0.000456813	0.00370236
70415	Stk26	240.452	-0.747188	0.00270713	0.0155673
14012	Mpzl2	5720.06	-0.745341	0.00576052	0.0283428
15900	Irf8	12255.2	-0.745266	1.13e-06	2.58e-05
100604	Lrrc8c	3064.62	-0.745129	0.000333637	0.00288277
69716	Trip13	855.807	-0.744317	3.55e-07	9.66e-06
52530	Nhp2	2158.01	-0.744096	5.16e-05	0.000628666
54141	Spag5	3916.71	-0.740607	4.87e-10	3.32e-08
30795	Fkbp3	1867.82	-0.740601	7.16e-06	0.000122213
97165	Hmgb2	15771.3	-0.73473	9.7e-10	6.08e-08
98432	Phlpp1	816.931	-0.734676	0.00310193	0.0174278
16184	Il2ra	2773.53	-0.734626	0.0112769	0.0479765
76282	Gpt	150.52	-0.733475	0.00873813	0.039295
100900	Hscb	625.75	-0.731167	0.000111137	0.00118515
232023	Vopp1	654.143	-0.730539	0.000931352	0.00663053
320435	Rinl	919.171	-0.72894	0.00586552	0.0287661
73172	Exo5	356.674	-0.728674	0.00630685	0.0304674
269033	4930503L19Rik	586.671	-0.728556	0.00139565	0.00911834
54712	Plxnc1	13392.4	-0.72782	0.00130421	0.00861746
22701	Zfp41	380.548	-0.727016	0.00595176	0.0290574
12442	Ccnb2	4286.89	-0.725565	2e-06	4.18e-05
11881	Arsb	1736.84	-0.725338	2.02e-05	0.000295489
68097	Dynll2	2297.94	-0.724044	6.85e-06	0.000117872
14571	Gpd2	1300.25	-0.723474	0.00103785	0.0072237
110253	Triobp	4371.48	-0.723315	0.00592246	0.028992
225471	Ticam2	1771.85	-0.722868	3.53e-05	0.000462541
338364	Trim65	360.78	-0.722383	0.00272239	0.0156372
17121	Mxd3	619.097	-0.722165	0.000324906	0.00282666
71520	Grap	7567.76	-0.722	1.63e-06	3.52e-05
66854	Trim35	3969.3	-0.720477	2.85e-12	4e-10
69639	Exosc8	1380.63	-0.719776	1.21e-08	5.53e-07
59033	Slc4a8	1389.58	-0.719491	0.00127389	0.00849555
75788	Smurf1	883.41	-0.717066	0.000521156	0.00413188
18029	Nfic	2191.3	-0.713936	8.76e-06	0.000144574
75985	Rab30	645.416	-0.713574	0.000174326	0.00171766
18971	Pold1	5673.72	-0.710571	1.74e-08	7.49e-07
272551	Gins2	1159.27	-0.710043	9.52e-08	3.08e-06
223666	Arhgap39	635.372	-0.709729	0.00218088	0.0130512
209737	Kif15	4393.97	-0.708425	9.99e-10	6.19e-08
17904	Myl6	9858.42	-0.708123	2.19e-08	8.88e-07
12519	Cd80	1807.58	-0.707365	8.32e-06	0.000139236
76464	Casc5	2919.98	-0.7071	2.18e-06	4.49e-05
232539	Klhl42	1579.05	-0.706669	6.68e-07	1.68e-05
73723	Sh3bgrl3	6046.4	-0.705613	4.59e-06	8.48e-05
18392	Orc1	933.325	-0.705326	2.8e-06	5.64e-05
102920	Cenpi	943.377	-0.704172	3.67e-06	7.05e-05
16579	Kifap3	288.176	-0.703543	0.000435779	0.00355851
104346	Gas8	350.005	-0.703039	0.00203938	0.0123873
68240	Rpa3	718.331	-0.702805	2.55e-05	0.000352931
26914	H2afy	7773.48	-0.702091	2.7e-05	0.000369606
14148	Fdx1	262.528	-0.70208	0.00463814	0.0240948
20641	Snrpd1	2122.66	-0.701948	1.77e-06	3.75e-05
71934	Car13	276.051	-0.700744	6.35e-05	0.000745987
231670	Fbxo21	1377.95	-0.700003	4.09e-06	7.66e-05
67980	Gnpda2	483.702	-0.699854	0.000604487	0.00466723
64451	Dip2a	687.177	-0.699228	0.00246265	0.0143906
19259	Ptpn5	593.781	-0.699091	0.00628801	0.0303955
319170	Hist1h2an	1117.33	-0.698953	0.0016366	0.0103449
15251	Hif1a	3049.07	-0.698416	7.9e-06	0.000133338
432940	Otulin	4537.32	-0.698369	5.22e-06	9.42e-05
104156	Etv5	2339.03	-0.697538	8.4e-07	2.03e-05
21877	Tk1	4028.42	-0.69697	4.87e-11	4.48e-09
11655	Alas1	758.006	-0.696334	0.00386952	0.0208076
16907	Lmnb2	1700.42	-0.695311	3.05e-10	2.19e-08
66094	Lsm7	470.876	-0.693804	0.00464694	0.0241225
278097	Armcx6	1246.15	-0.692453	0.000299792	0.0026523
20425	Shmt1	1488.45	-0.69203	0.000131335	0.00136198
14252	Flot2	1531.47	-0.691715	0.000483506	0.00388547
19331	Rab19	510.742	-0.69164	0.0057243	0.0282379
50799	Slc25a13	853.897	-0.691075	0.00675709	0.0322092
23992	Prkra	221.081	-0.69089	0.0116454	0.0491366
18643	Pfn1	28452	-0.690834	3.97e-08	1.47e-06
12545	Cdc7	2061.69	-0.68911	1.24e-06	2.8e-05
24058	Sigirr	1723.01	-0.688152	1.19e-05	0.000188496
16852	Lgals1	5598.06	-0.687781	0.00217748	0.0130408
18082	Nipsnap1	731.151	-0.686331	0.0003043	0.00267968
70088	Meaf6	634.003	-0.685697	1.25e-06	2.8e-05
71846	Syce2	481.362	-0.6841	0.00800761	0.0367851
101565	Ccp110	1202.66	-0.683514	7.44e-08	2.5e-06
23790	Coro1c	4435.78	-0.683405	5.57e-08	1.97e-06
114715	Spred1	872.083	-0.683207	0.00214338	0.0128926
26934	Racgap1	5544.81	-0.682405	3.18e-05	0.000426258
19075	Prim1	1759.76	-0.682335	1.49e-14	3.96e-12
233060	Zfp382	434.269	-0.682239	0.0059307	0.028992
69749	Epb4.1l4aos	234.155	-0.682207	0.00565181	0.027953
235587	Parp3	940.149	-0.681954	5.92e-06	0.000104563
83383	Tfap4	444.195	-0.681447	0.000558382	0.00438948
79196	Osbpl5	868.362	-0.681167	0.000157864	0.00157905
67037	Pmf1	1274.91	-0.679912	6.72e-07	1.68e-05
30838	Fbxw4	318.676	-0.679706	0.00331457	0.018411
52276	Cdca8	4248.98	-0.679469	1.23e-10	1e-08
13196	Asap1	2883.28	-0.677989	0.00141504	0.00921723
106633	Ift140	4086.59	-0.676795	0.000419724	0.0034497
233908	Fus	9697.06	-0.675057	2.04e-07	5.99e-06
52538	Acaa2	864.878	-0.673727	4.32e-07	1.15e-05
330192	Vps37b	1396.3	-0.673295	2.91e-07	8.08e-06
116870	Mta1	4551.31	-0.673288	8.14e-06	0.000136545
16154	Il10ra	694.377	-0.671782	0.002456	0.0143628
20850	Stat5a	6799.52	-0.669566	0.000181772	0.0017726
11615	Gm4737	2252.77	-0.669336	4.2e-05	0.000531212
15270	H2afx	6929.73	-0.668508	6e-08	2.11e-06
332397	Nanos1	598.889	-0.668058	0.00560571	0.0277613
16185	Il2rb	6208.98	-0.667999	0.00251381	0.0146276
28193	Reep3	1730.96	-0.666758	0.000158072	0.00157905
71988	Esco2	1634.94	-0.666564	3.8e-05	0.000488811
18148	Npm1	22156.5	-0.666408	0.00106474	0.00737925
217653	Mis18bp1	1551.86	-0.666278	1.25e-05	0.000196425
67054	Paics	6319.81	-0.664789	8.66e-05	0.000964072
19384	Ran	13030	-0.664081	2.46e-05	0.000343943
212503	Paox	377.511	-0.663748	0.00374558	0.0202778
17454	Mov10	1418.4	-0.663726	0.00555947	0.0276134
215493	A3galt2	121.794	-0.662671	0.0063809	0.0307663
17220	Mcm7	9943.24	-0.66162	2.58e-12	3.69e-10
215114	Hip1	1123.14	-0.661128	0.00219826	0.0131238
77810	A930015D03Rik	213.366	-0.659741	0.000353676	0.00301542
22629	Ywhah	5828.32	-0.659557	2.96e-08	1.14e-06
17245	Mdm1	625.397	-0.657947	1.13e-05	0.000180497
326618	Tpm4	13025.7	-0.657906	1.8e-07	5.34e-06
83673	Snhg1	1149.47	-0.65769	0.000224605	0.00209337
14056	Ezh2	6958.48	-0.656235	7.85e-09	3.74e-07
16985	Lsp1	11450.4	-0.656172	1.61e-07	4.86e-06
108961	E2f8	3160.9	-0.655971	2.07e-08	8.52e-07
16161	Il12rb1	1542.8	-0.655386	2.9e-10	2.1e-08
17758	Map4	5818.77	-0.654557	1.56e-08	6.82e-07
14229	Fkbp5	1994.56	-0.654385	0.000133805	0.00138276
68743	Anln	1927.68	-0.653741	0.000328442	0.00284763
18685	Phtf1	1249.26	-0.653135	3.97e-08	1.47e-06
78339	Ttyh3	9332.1	-0.652479	4.24e-05	0.000535241
108037	Shmt2	7763.71	-0.651511	0.000545016	0.00430225
22154	Tubb5	45735.9	-0.650065	2.37e-07	6.81e-06
66912	Bzw2	2359.08	-0.649917	0.000373651	0.00315305
11746	Anxa4	1184.8	-0.649595	0.0014986	0.00964799
14998	H2-DMa	10355.4	-0.649453	0.000512538	0.00407771
208198	Btbd2	940.745	-0.648335	0.00112303	0.00770048
384281	Gatc	710.656	-0.648265	1.78e-06	3.77e-05
20419	Shcbp1	1894.22	-0.64496	8.65e-09	4.09e-07
15481	Hspa8	59085.6	-0.643719	0.000510535	0.00406604
12045	Bcl2a1b	1370.39	-0.642534	0.00155218	0.00991463
67629	Spc24	1133.98	-0.640578	3.24e-06	6.32e-05
17215	Mcm3	11286	-0.639752	3.3e-07	9.03e-06
67036	Mrpl45	1547.32	-0.637985	0.00408896	0.0217332
106618	Wdr90	3846.52	-0.637549	6.09e-07	1.55e-05
51788	H2afz	10189.4	-0.637201	4.12e-07	1.1e-05
60504	Il21r	12500.6	-0.636342	2.28e-05	0.000324299
16881	Lig1	7989.25	-0.635995	6.51e-11	5.8e-09
14872	Gstt2	3400.01	-0.635953	0.00100828	0.00706214
100678	Psph	1276.06	-0.634721	0.000431303	0.00353146
70209	Tmem143	345.749	-0.634078	0.00580939	0.0285462
11857	Arhgdib	15506.2	-0.633302	6.99e-06	0.000119984
17218	Mcm5	10176.6	-0.632048	3.54e-08	1.33e-06
16765	Stmn1	5799.44	-0.631803	6.65e-10	4.33e-08
80909	Gatsl2	922.856	-0.631244	0.000179906	0.00175892
71684	Rbm43	697.15	-0.631013	9.79e-05	0.00106846
74347	Tldc1	260.824	-0.630396	0.00472032	0.0243549
67052	Ndc80	1685.53	-0.629201	8.96e-08	2.94e-06
72244	1600014C10Rik	559.609	-0.62909	0.00103838	0.0072237
170728	Rtn4ip1	4946.8	-0.628955	0.00124184	0.00833241
67460	Decr1	536.35	-0.628666	0.000598224	0.00463539
212442	Lactb2	903.246	-0.627279	0.000640705	0.00488469
19012	Ppap2a	322.153	-0.62667	0.00336381	0.0186367
20931	Surf2	561.41	-0.626529	2.17e-05	0.000311479
21847	Klf10	881.596	-0.626418	0.00187758	0.0116022
109082	Fbxw17	279.194	-0.625515	0.000398479	0.00332008
14999	H2-DMb1	3521.72	-0.625253	9.32e-07	2.21e-05
12369	Casp7	621.504	-0.624029	7.66e-05	0.000869206
26384	Gnpda1	909.301	-0.622658	0.000877568	0.00630984
18034	Nfkb2	12948.9	-0.620987	6.67e-08	2.28e-06
104111	Adcy3	449.135	-0.620429	0.0056734	0.0280466
67103	Ptgr1	259.962	-0.62032	0.00651434	0.0312724
246154	Vasn	2176.92	-0.619785	0.00167572	0.0105526
170439	Elovl6	2777.17	-0.619724	0.00125086	0.00838181
69156	Comtd1	252.173	-0.619619	0.00104798	0.00727972
23854	Def8	730.801	-0.618569	6e-05	0.000712672
66140	Ska2	1074.47	-0.617756	0.000145118	0.00147788
241732	Tspyl3	806.706	-0.617337	3.51e-05	0.000460743
72655	Snhg5	1141.08	-0.616836	0.00153877	0.00984552
269378	Ahcy	7929.02	-0.616216	7.21e-05	0.000824184
67678	Lsm3	1146.22	-0.615476	1.62e-05	0.000243201
321007	Serac1	308.3	-0.614095	0.00419936	0.0221956
246703	Apoa1bp	1257.76	-0.613193	7.48e-06	0.000127078
15170	Ptpn6	11926.7	-0.612745	2.1e-08	8.62e-07
27221	Chaf1a	4895.01	-0.612299	2.27e-07	6.55e-06
68106	Nt5c3b	874.889	-0.612024	4.28e-05	0.000538463
381318	Nsl1	1439.71	-0.610831	3.99e-05	0.000508643
269224	Pask	1132.83	-0.610681	0.00011916	0.00126007
269023	Zfp608	4401.82	-0.610062	0.00153561	0.00983776
72657	2700094K13Rik	3093.64	-0.609489	2.37e-06	4.84e-05
71710	Lrrcc1	841.171	-0.609433	1.04e-05	0.000167866
234258	Neil3	1534.45	-0.608632	0.000235362	0.00216706
211651	Fancd2	2263.85	-0.607888	0.000114123	0.00121273
66468	Ska1	563.146	-0.607355	0.001035	0.00721929
114716	Spred2	641.88	-0.606888	0.00027544	0.00247
66911	Nudt16l1	993.524	-0.605855	4.91e-05	0.000603477
15108	Hsd17b10	1336.31	-0.605121	0.000611151	0.00470909
229694	AI504432	2005.52	-0.604389	0.000380764	0.00320416
104709	Pik3r6	1825.08	-0.604304	0.00147941	0.00956258
50883	Chek2	969.643	-0.603871	0.000219253	0.00205612
192656	Ripk2	673.15	-0.602334	0.000551369	0.00434787
76809	Bri3bp	3110.5	-0.601483	0.000585898	0.00455338

## Sheet: Downregulate genes in KO iPC 
Downregulate genes in p38α KO iPCs compared with p38α WT iPCs
Gene ID	Official Symbol	Base Mean	Fold Change (Log2 )	P value	P adj
100101806	Srp54c	2390.78	25.9104	7.74e-25	1.3e-21
81630	Zbtb22	288.912	9.98783	0.00149395	0.00963122
84682	Cox4i2	367.828	4.17445	2.58e-26	6.53e-23
19074	Prg2	2346.11	4.17068	1.43e-12	2.17e-10
665931	Rplp2-ps1	184.455	3.19794	0.00901049	0.040246
433481	Gm5535	149.456	3.19048	5.53e-10	3.71e-08
60527	Fads3	927.374	3.05639	2.14e-29	6.49e-26
85029	Rpph1	2174.01	2.98606	1.01e-06	2.35e-05
73167	Arhgap8	446.358	2.97926	1.09e-17	6.64e-15
319468	Ppm1h	191.914	2.89723	2.84e-08	1.1e-06
234267	Gpm6a	245.058	2.87057	1.84e-10	1.45e-08
74100	Arpp21	337.044	2.8487	1.4e-11	1.54e-09
19782	Rmrp	1681.12	2.83381	2.05e-06	4.26e-05
269823	Pon3	3428.57	2.81348	1.27e-10	1.03e-08
231470	Fras1	184.406	2.71446	2.83e-06	5.68e-05
18557	Cdk18	263.049	2.59692	1.04e-17	6.64e-15
75590	Dusp9	206.106	2.58899	1.12e-11	1.26e-09
381867	Ovol3	146.817	2.57542	1.56e-12	2.34e-10
53618	Fut8	1228.6	2.52764	5.22e-05	0.000634204
58226	Cacna1h	1333.77	2.47435	8.38e-13	1.43e-10
12290	Cacna1e	2147.58	2.46511	1.84e-17	9.99e-15
26557	Homer2	465.739	2.45845	2.13e-11	2.2e-09
433374	Gm20743	150.152	2.32293	2.87e-07	8.01e-06
20733	Spint2	1399.95	2.25891	3.96e-06	7.51e-05
17075	Epcam	625.659	2.25391	6.81e-05	0.000786899
77590	Chst15	416.966	2.2491	1e-13	2.27e-11
11307	Abcg1	203.634	2.21551	1.31e-06	2.93e-05
11647	Alpl	3568.49	2.18865	1.38e-18	1.05e-15
66120	Fkbp11	2755.41	2.1883	1.05e-12	1.71e-10
319939	Tns3	1727.71	2.15309	3.75e-15	1.09e-12
14020	Evi5	659.151	2.11158	4.63e-05	0.000575237
16164	Il13ra1	142.391	2.0849	6.99e-05	0.000803967
269630	5031425E22Rik	4507.87	2.0594	5.95e-19	5.01e-16
338372	Map3k9	308.009	2.03955	1.49e-10	1.19e-08
13136	Cd55	794.971	2.01823	2.04e-15	6.45e-13
108655	Foxp1	1416.41	2.0018	1.08e-15	3.88e-13
#N/A	44621	573.301	1.99401	2.76e-15	8.47e-13
231125	Zfyve28	545.715	1.98502	2.2e-07	6.36e-06
17068	Ly6d	1058.54	1.9843	0.000717996	0.00537398
67991	Nacc2	178.055	1.97801	1.53e-07	4.66e-06
56473	Fads2	1896.7	1.95001	1.32e-21	1.43e-18
19116	Prlr	444.005	1.936	9.96e-10	6.19e-08
15483	Hsd11b1	591.607	1.93315	7.24e-08	2.45e-06
12773	Ccr4	353.589	1.92354	1.07e-05	0.000171561
14343	Fut1	263.911	1.92152	7.07e-05	0.000811824
50722	Dkkl1	179.38	1.9207	4.43e-06	8.24e-05
12013	Bach1	1772.21	1.89025	1.52e-19	1.44e-16
108115	Slco4a1	2914.84	1.88349	3.26e-34	1.65e-30
101202	Hepacam2	160.689	1.87131	7.51e-05	0.000853172
70727	Rasgef1a	218.695	1.84264	0.001501	0.00964908
330409	Cecr2	1499.51	1.82545	6.84e-10	4.42e-08
16499	Kcnab3	268.31	1.81359	4.94e-12	6.51e-10
108800	Ston2	416.36	1.81267	1.16e-08	5.31e-07
194237	Rimkla	195.645	1.80905	7.1e-05	0.000814674
17444	Grap2	399.539	1.80699	4.09e-06	7.66e-05
52639	Wipi1	502.821	1.78861	1.85e-12	2.73e-10
60322	Chst7	349.283	1.77923	3.11e-06	6.15e-05
170834	Oosp1	198.837	1.77596	1e-09	6.19e-08
102436	Lars2	533024	1.76921	9.64e-11	8.08e-09
26416	Mapk14	2140.64	1.7615	2.05e-11	2.14e-09
215821	Arfgef3	1791.63	1.75946	2.7e-08	1.06e-06
100861531	Rn45s	5.615e+06	1.75192	7.64e-07	1.87e-05
20568	Slpi	377635	1.74404	1.25e-15	4.36e-13
69903	Rasip1	279.396	1.71698	1.59e-05	0.000239693
227377	Farp2	469.512	1.71655	5.73e-11	5.2e-09
72054	Cyp4f18	184.134	1.71223	0.00462334	0.0240426
100037283	Rnaset2a	2096.85	1.71108	2.84e-11	2.79e-09
19141	Lgmn	6938.26	1.69878	3.59e-30	1.36e-26
319880	Tmcc3	580.467	1.6824	1.4e-08	6.2e-07
381678	Zcwpw1	242.42	1.65399	3.17e-06	6.2e-05
217310	Hid1	3950.85	1.64538	6.96e-05	0.000800663
20713	Serpini1	395.869	1.62151	5.32e-12	6.78e-10
15042	H2-T24	2024.39	1.5811	8.7e-05	0.000965979
20269	Scn3a	1538.38	1.58093	0.000751623	0.00557613
16195	Il6st	4059.81	1.57546	1.06e-17	6.64e-15
77976	Nuak1	323.984	1.57132	0.000117508	0.00124608
74050	4921525O09Rik	143.955	1.56561	0.000131437	0.00136198
67393	Cxxc5	202.893	1.56391	4.23e-05	0.000533666
237759	Col23a1	754.829	1.55894	2.61e-06	5.29e-05
68910	Zfp467	532.54	1.55649	3.2e-13	6e-11
77318	Ankrd55	496.414	1.55643	2.7e-05	0.000369641
14281	Fos	6386.85	1.54145	0.00103849	0.0072237
18719	Pip5k1b	203.505	1.52923	1.17e-06	2.66e-05
77864	Ypel2	351.459	1.52457	0.000225401	0.00209821
111175	Pecr	752.729	1.51403	1.48e-13	3.11e-11
16891	Lipg	1145.74	1.51222	2.14e-07	6.21e-06
170755	Sgk3	188.808	1.50918	9.39e-07	2.22e-05
57444	Isg20	1982.11	1.49722	1.17e-07	3.65e-06
100503545	Nuggc	848.17	1.48073	1.48e-10	1.19e-08
93724	Pcdhga12	146.331	1.47924	0.000177914	0.00174395
19699	Reln	997.957	1.47635	0.00240415	0.0141085
12048	Bcl2l1	4517.08	1.47483	3.63e-08	1.37e-06
217265	Abca5	234.95	1.46249	1.86e-05	0.000274429
433586	Maml3	387.264	1.46159	6.59e-05	0.000767724
14282	Fosb	3992.44	1.46028	0.00147867	0.00956184
216198	Tcp11l2	998.763	1.44978	1.01e-10	8.39e-09
16401	Itga4	3815.45	1.44402	2.7e-07	7.6e-06
72007	Fndc3b	3113.52	1.44187	4.35e-09	2.25e-07
17127	Smad3	2475.29	1.44039	1.23e-12	1.94e-10
232086	Tmem150a	165.776	1.43769	1.36e-05	0.000210882
64292	Ptges	303.1	1.43355	9.91e-06	0.000161241
227326	Gpr55	964.603	1.42492	7.4e-06	0.00012587
108072	Grm6	1007.08	1.42292	0.00965009	0.0425142
26904	Sh2d1b1	235.581	1.42178	2.81e-05	0.000382952
67475	Ero1lb	9627.1	1.41886	7.87e-17	3.54e-14
234797	6430548M08Rik	342.84	1.38353	3.64e-05	0.000472666
382864	Colq	199.383	1.38001	1.52e-08	6.67e-07
22433	Xbp1	51675.4	1.3756	2.08e-13	4.14e-11
52150	Kcnk6	1394.16	1.36384	2.79e-15	8.47e-13
241324	Crb2	203.38	1.36298	4.68e-07	1.22e-05
20491	Sla	1064.25	1.36202	0.000122366	0.00128858
20271	Scn5a	143.545	1.35493	0.00664625	0.031793
16498	Kcnab2	5147.29	1.35382	0.00656953	0.0315055
14778	Gpx3	148.204	1.35016	0.000632611	0.0048436
114679	Selm	767.863	1.34456	7.78e-08	2.6e-06
15976	Ifnar2	1429.93	1.33952	2.26e-14	5.88e-12
66967	Edem3	5795.38	1.31902	3.57e-13	6.52e-11
101476	Plekha1	159.218	1.30502	0.00127771	0.0085121
22092	Rsph1	412.073	1.30124	0.000200712	0.00192146
22295	Cdh23	201.126	1.29789	0.000632487	0.0048436
26456	Sema4g	2017.63	1.29788	8.37e-06	0.000139754
13034	Ctse	1445.03	1.29672	3.39e-05	0.000450434
433375	Creg1	1933.25	1.29265	5.31e-09	2.63e-07
74008	Arsg	210.726	1.29026	9.22e-08	3e-06
235431	Coro2b	412.361	1.28703	0.000131491	0.00136198
20832	Ssr4	10438.7	1.28281	2.15e-09	1.2e-07
67488	Calcoco1	1977	1.28143	1.41e-09	8.48e-08
66058	Tmem176a	12803	1.28136	6.18e-12	7.56e-10
68728	Trp53inp2	2406.6	1.27996	3.84e-10	2.66e-08
213006	Mfsd4	2315.76	1.26305	1.77e-10	1.41e-08
14590	Ggh	226.51	1.25998	6.36e-08	2.21e-06
60533	Cd274	1470.9	1.24834	8.18e-07	1.98e-05
320782	Tmem154	3974.03	1.244	4.42e-07	1.17e-05
56228	Ube2j1	10177.5	1.24196	3.08e-13	5.85e-11
11565	Adssl1	1150.56	1.24122	4.53e-09	2.32e-07
66214	Rgcc	658.972	1.23846	3.85e-07	1.04e-05
243369	Sspo	319.184	1.2365	2.54e-05	0.000351062
224454	Zdhhc14	922.666	1.23509	2.36e-05	0.000332689
16432	Itm2b	18507.9	1.23155	5.57e-14	1.36e-11
68038	Chid1	2942.08	1.22233	5.83e-09	2.86e-07
106389	Eaf2	1488.54	1.22031	0.000205621	0.00195611
16192	Il5ra	11229.1	1.2137	5.6e-09	2.76e-07
140570	Plxnb2	6160.67	1.20967	0.00937099	0.0414532
13040	Ctss	8977.6	1.20943	1.85e-15	6.08e-13
19252	Dusp1	2258.49	1.208	5.62e-05	0.000674478
19730	Ralgds	4538.25	1.19265	6.05e-05	0.000717181
17064	Cd93	29298	1.19127	8.61e-11	7.41e-09
16069	Jchain	319429	1.18966	1.07e-05	0.000172162
16155	Il10rb	1013.19	1.18816	4.16e-11	3.94e-09
74645	Fam46c	16766	1.18285	3.37e-08	1.28e-06
15896	Icam2	1144.81	1.18131	1.63e-06	3.52e-05
11486	Ada	2316.05	1.18117	6.56e-06	0.000113534
108687	Edem2	14184.7	1.17845	1.48e-09	8.74e-08
380712	Tlcd2	159.581	1.17512	0.000181151	0.00176882
23872	Ets2	729.649	1.17046	0.000706575	0.00530684
65963	Tmem176b	22318.5	1.16839	6.23e-12	7.56e-10
54447	Asah2	298.282	1.16749	7.87e-06	0.000132971
319448	Fndc3a	12231.1	1.16531	3.66e-10	2.56e-08
69816	Mzb1	94022	1.16239	1.05e-08	4.87e-07
208647	Creb3l2	3381.36	1.15968	4.96e-08	1.8e-06
18584	Pde8a	702.406	1.15896	3.66e-11	3.54e-09
208624	Alg3	638.173	1.14479	5.82e-12	7.35e-10
433637	Gm5547	1026.79	1.14367	3.34e-05	0.00044428
20363	Sepp1	529.565	1.14093	2.47e-05	0.000344821
270198	Pfkfb4	249.958	1.13882	1.79e-08	7.66e-07
541610	Trcg1	525.39	1.13781	5.91e-05	0.000704295
13801	Enam	170.528	1.13594	0.00243214	0.0142452
22439	Xk	996.251	1.13556	1.02e-10	8.43e-09
207958	Alg11	1268.33	1.13515	1.63e-16	6.67e-14
71862	Gpr160	425.485	1.13391	1.77e-05	0.000263292
56298	Atl2	3512.87	1.13138	1.48e-15	4.97e-13
19419	Rasgrp1	1907.47	1.13077	4.64e-05	0.000575237
17122	Mxd4	1469.08	1.12748	1.32e-06	2.94e-05
72027	Slc39a4	216.091	1.12608	0.00266958	0.0153981
240041	Zfp945	253.419	1.1258	0.000216812	0.00203575
20737	Spn	3528.54	1.12502	2.32e-08	9.4e-07
12227	Btg2	6661.91	1.124	2.02e-08	8.34e-07
72278	Ccpg1	5232	1.11705	1.83e-09	1.06e-07
14772	Grk4	157.852	1.11412	0.000226335	0.0021049
216440	Os9	23500.2	1.11124	3.31e-06	6.44e-05
18576	Pde3b	2359.15	1.10627	1.37e-13	3e-11
26382	Fgd2	1811.73	1.10439	3.16e-05	0.000424516
112407	Egln3	3143.5	1.09292	0.000118284	0.00125256
12477	Ctla4	1350.96	1.09198	1.43e-06	3.14e-05
353187	Nr1d2	274.08	1.08751	1.38e-05	0.000212344
22695	Zfp36	11272.6	1.0837	1.38e-07	4.24e-06
170829	Tram2	2337.71	1.08362	9.4e-08	3.05e-06
77090	Ocel1	381.706	1.08312	8.63e-06	0.000143146
235504	Slc17a5	957.446	1.08303	1.86e-08	7.85e-07
12361	Cask	307.954	1.08267	2.66e-05	0.000364716
66179	Ogfod3	708.802	1.07783	2.34e-08	9.43e-07
18476	Pafah1b3	2984.2	1.07086	5.33e-05	0.0006445
78749	Filip1l	2498.63	1.06776	2.34e-12	3.41e-10
72713	Angptl1	339.004	1.06745	1.15e-07	3.62e-06
53871	Pkd2l2	801.888	1.06616	0.000770499	0.00568834
208922	Cpeb3	3509.87	1.065	1.27e-06	2.84e-05
93871	Brwd1	2750.79	1.06289	2.71e-08	1.06e-06
22364	Vpreb3	1506.26	1.05928	3.34e-05	0.00044428
70375	Ica1l	179.526	1.05867	0.00570213	0.028156
70377	Derl3	11150.5	1.05619	3.41e-05	0.00045164
79044	Mrps34	936.831	1.05619	0.00112731	0.00772288
68397	0610039H22Rik	139.5	1.05588	0.00723293	0.0339147
68691	Kansl1l	482.93	1.0525	4.3e-06	8e-05
69806	Slc39a11	1895.02	1.05083	1.33e-09	8.07e-08
14360	Fyn	2167.61	1.05041	5.17e-05	0.000629525
14227	Fkbp2	3130.51	1.04507	3.85e-08	1.44e-06
18807	Pld3	7118.37	1.03735	6.67e-08	2.28e-06
57748	Jmy	1840.5	1.03705	6.27e-10	4.11e-08
100037278	Fam129c	1122.07	1.03626	0.000203021	0.00193745
26419	Mapk8	1293.92	1.03348	8.97e-12	1.03e-09
58203	Zbp1	1811.58	1.03262	0.000188945	0.00183051
110902	Chrna2	423.241	1.03157	4.75e-08	1.73e-06
384783	Irs2	1123.65	1.03102	0.00129482	0.00858138
219140	Spata13	184.977	1.02929	0.00345401	0.0190253
54411	Atp6ap1	5500.62	1.02568	7.93e-17	3.54e-14
70361	Lman1	16982.4	1.02497	5.16e-11	4.71e-09
81907	Tmem108	751.696	1.02428	0.000103043	0.00111488
228993	Slc17a9	4419.04	1.0233	8.93e-11	7.52e-09
68323	Nudt22	387.302	1.02181	0.000207746	0.00196523
21968	Tom1	521.487	1.02097	0.000111037	0.00118491
67963	Npc2	8180.79	1.02059	7.9e-17	3.54e-14
14547	Gdap2	2007.85	1.0184	2.7e-12	3.82e-10
57751	Rnf25	1023.5	1.01593	2.64e-05	0.000363028
66753	Erlec1	4074.23	1.01146	1.59e-08	6.91e-07
12337	Capn5	1038.42	1.0113	1.33e-05	0.000206974
12091	Glb1	3734.63	1.01007	8.75e-07	2.09e-05
11975	Atp6v0a1	6734.52	1.00849	8.89e-11	7.52e-09
224132	Dirc2	594.222	1.00793	0.000477689	0.00385097
53381	Prdx4	7222.46	1.00782	6.7e-08	2.28e-06
81500	Sil1	2893.41	1.00692	6.65e-08	2.28e-06
21824	Thbd	294.154	1.00509	0.00600528	0.0292904
227960	Gca	144.046	1.00075	0.00488515	0.0249591
103711	Pnpo	1315.58	1.00064	2.63e-13	5.05e-11
20597	Smpd1	1890.54	1.00051	6.27e-15	1.79e-12
106200	Txndc11	9660.52	0.998271	1.67e-07	5e-06
103220	Ttc41	1085.2	0.996073	3.84e-05	0.000493611
103012	Firre	684.159	0.996071	1.75e-06	3.72e-05
208650	Cblb	261.787	0.994996	0.000438596	0.00357382
17341	Bhlha15	6087.78	0.993349	2.09e-05	0.000301758
212167	Gsap	138.443	0.991656	0.00161007	0.0101985
17829	Muc1	1214.4	0.988344	3.22e-05	0.000430508
13423	Dnase2a	851.494	0.987925	2.29e-09	1.27e-07
81004	Tbl1xr1	2324.36	0.985306	8.89e-11	7.52e-09
23882	Gadd45g	11844.7	0.985198	0.000203412	0.00193752
80748	BC004004	3643.01	0.981933	3.31e-10	2.34e-08
67245	Peli1	2002.26	0.979278	2.88e-14	7.27e-12
70575	Gfod2	139.834	0.978996	0.00080662	0.00590043
97440	B3gnt9	846.302	0.978169	3.2e-06	6.26e-05
66885	Acadsb	855.736	0.977088	6.88e-10	4.42e-08
75605	Kdm5b	2442.05	0.976895	6.98e-07	1.73e-05
211548	Nomo1	8377.5	0.969181	1.05e-12	1.71e-10
14950	H13	31393.6	0.963263	2.36e-07	6.79e-06
27362	Dnajb9	3759.94	0.962417	1.73e-08	7.45e-07
77929	Yipf6	1877.4	0.959199	1.76e-08	7.53e-07
13033	Ctsd	8283.29	0.959107	9.95e-08	3.2e-06
18301	Fxyd5	5353.82	0.958068	2.22e-06	4.56e-05
13200	Ddost	27488.1	0.956069	1.34e-07	4.13e-06
71093	Atoh8	617.91	0.953525	0.00346791	0.0190741
226499	BC003331	1592.73	0.951939	0.00432332	0.0227635
233315	Mtmr10	616.854	0.947893	7.29e-07	1.79e-05
270672	Map3k15	458.701	0.94692	0.00551002	0.0274397
240120	Zfp119b	175.495	0.945575	0.000411699	0.00340218
72289	Malat1	602681	0.941905	4.84e-09	2.43e-07
215512	Fam117a	2345.92	0.941005	4.64e-05	0.000575286
19024	Ppfibp2	252.372	0.940826	0.0106316	0.0457986
15277	Hk2	8348.75	0.936978	6.85e-09	3.31e-07
27356	Insl6	177.437	0.936741	0.000325515	0.00282903
382083	Snx22	2130.35	0.935833	3.92e-07	1.06e-05
170736	Parvb	935.299	0.935469	0.00228303	0.0135392
14682	Gnaq	1592.21	0.935253	1.63e-06	3.52e-05
286942	Kif19a	636.273	0.934966	2.23e-05	0.000318082
81910	Rrbp1	29928.2	0.931699	1.21e-08	5.53e-07
72774	Neil1	9886.14	0.93124	0.000253789	0.00230446
12153	Bmp1	718.758	0.928987	7.41e-05	0.000843635
207798	Gramd1c	390.706	0.925594	4.31e-05	0.00054167
104479	Ccdc117	5012.95	0.919975	6.87e-10	4.42e-08
353328	Muc6	948.501	0.919933	0.000987491	0.00694541
56700	Glmp	5261.59	0.917985	5.46e-08	1.95e-06
14263	Fmo5	175.842	0.91678	0.00194148	0.0118856
19035	Ppib	22940.4	0.916308	5.53e-08	1.97e-06
18712	Pim1	22781.8	0.916219	1.36e-05	0.000210094
72055	Slc38a10	10243.2	0.915729	0.000826628	0.00599187
74048	4632428N05Rik	4716.94	0.913437	8.82e-05	0.00097415
16558	Kif16b	2111.52	0.909512	2.58e-10	1.9e-08
67398	Srpr	11955.5	0.908471	1.45e-09	8.62e-08
22232	Slc35a2	1851.03	0.90756	3.5e-08	1.32e-06
56358	Copz2	194.621	0.90646	0.00140314	0.00915151
16194	Il6ra	1012.05	0.905622	0.00024544	0.00224072
71169	Nbas	5894.5	0.905241	7.47e-08	2.51e-06
100042498	Mir22hg	617.844	0.904938	0.000739052	0.00550171
76483	Lmf1	1186.31	0.904036	0.000101179	0.00109797
16581	Kifc2	341.318	0.903155	4.25e-05	0.000535417
52898	Rnasek	2314.99	0.90139	7.09e-12	8.47e-10
22027	Hsp90b1	264860	0.901116	5.27e-09	2.62e-07
20480	Clpb	1328.98	0.898333	4.92e-10	3.34e-08
241075	Plekhm3	1482.38	0.897137	3.82e-08	1.43e-06
56442	Serinc1	4591.55	0.896981	3.47e-25	7.21e-22
11852	Rhob	4029.09	0.894801	0.00109584	0.00755331
100434	Slc44a1	1721.42	0.894185	8.34e-05	0.000934685
71803	Slc25a18	188.148	0.892856	0.000162464	0.00161336
17156	Man1a2	6404.58	0.887414	9.64e-13	1.62e-10
170460	Stard5	1191.49	0.886602	2.56e-07	7.27e-06
52430	Echdc2	237.351	0.88639	0.00111983	0.00768723
236794	Slc9a6	765.065	0.886189	8.34e-07	2.02e-05
22619	Siae	652.399	0.885592	5.35e-05	0.000646139
74159	Acbd5	1945.9	0.884292	9.64e-09	4.52e-07
228875	Slc35c2	1854.82	0.884105	5.45e-05	0.00065648
68421	Lmbrd1	1978.12	0.883699	6.07e-12	7.54e-10
67630	Samd8	2676.29	0.883604	5.92e-05	0.00070459
73242	Atat1	952.942	0.882265	0.00022784	0.00211571
234875	Ttc13	2362.21	0.878531	2.47e-12	3.57e-10
16994	Ltb	3566.62	0.878054	3.74e-05	0.000482177
77371	Sec24a	5889.98	0.876775	1.58e-06	3.41e-05
14958	H1f0	4854.71	0.875129	3.79e-05	0.000487392
320560	Dennd5b	10251.4	0.875068	2.05e-07	6.01e-06
77987	Ascc3	4322.7	0.874373	1.91e-08	7.95e-07
140917	Dclre1b	982.127	0.873617	1.2e-10	9.83e-09
50785	Hs6st1	1355.28	0.873026	0.000121232	0.0012802
68796	Tmem214	10235.1	0.872941	9.01e-08	2.95e-06
14536	Nr6a1	189.425	0.87136	0.0012453	0.00834822
20540	Slc7a7	334.409	0.869906	0.00240695	0.0141195
18010	Neu1	2488.85	0.866077	4.7e-07	1.23e-05
13476	Reep5	11009.8	0.865555	1.92e-07	5.66e-06
80385	Tusc2	726.472	0.864234	8.82e-05	0.00097415
71772	Plbd2	4648.51	0.861693	3.49e-12	4.82e-10
18769	Pkig	2540.19	0.861602	0.000675673	0.00510254
68581	Tmed10	16757.7	0.861497	7.32e-12	8.68e-10
67784	Plxnd1	1933.76	0.860505	0.000130301	0.00135428
66366	Ergic3	5032.69	0.859564	7.17e-09	3.45e-07
76485	Glt8d1	1646.07	0.858451	4.69e-06	8.61e-05
12304	Pdia4	78724.6	0.855773	8.58e-07	2.06e-05
245944	Vps54	2740.53	0.853527	3.22e-10	2.29e-08
16414	Itgb2	10615.6	0.85281	1.67e-11	1.77e-09
105171	Arrdc3	974.412	0.851908	0.00449463	0.0235185
242443	Grin3a	256.959	0.8512	0.00380535	0.0205353
12215	Bsg	16820.2	0.850914	5.12e-06	9.24e-05
12142	Prdm1	7968.79	0.850135	2.67e-07	7.53e-06
216848	Chd3	3308.33	0.849602	4.4e-09	2.26e-07
231147	Sh3tc1	815.663	0.848384	0.00616237	0.0299315
110920	Hspa13	4961.64	0.848036	2.51e-07	7.16e-06
20818	Srprb	5983.03	0.846961	8.13e-07	1.97e-05
102545	Cmtm7	1772.65	0.845855	1.17e-06	2.66e-05
104776	Aldh6a1	354.468	0.844956	1.1e-05	0.000175386
70101	Cyp4f16	331.615	0.84493	0.00183222	0.0113728
74569	Ttc17	1796.85	0.84492	2.6e-13	5.05e-11
382034	Gse1	3169.38	0.844454	8.89e-11	7.52e-09
14466	Gba	3301.95	0.839766	2.16e-08	8.8e-07
14651	Hagh	587.886	0.839359	4.39e-07	1.16e-05
19679	Pitpnm2	1651.43	0.839343	3.05e-08	1.17e-06
60599	Trp53inp1	14477.5	0.837324	0.000379903	0.00319998
192986	Cyb5d2	344.307	0.836668	0.000271126	0.00243613
104444	Rexo2	4163.25	0.836621	7.55e-06	0.000128254
51897	Atg13	3859.99	0.834417	1e-06	2.34e-05
12398	Cbfa2t3	3004.88	0.833709	0.00180599	0.0112422
69162	Sec31a	8922.08	0.832299	4.33e-10	2.99e-08
26466	Zfp260	1418.3	0.831188	4.26e-08	1.56e-06
193813	Mcfd2	1649.58	0.830206	6.55e-07	1.65e-05
50498	Ebi3	3952.61	0.828607	2.25e-07	6.51e-06
654824	Ankrd37	410.922	0.828236	0.0117457	0.0494617
20529	Slc31a1	3700.75	0.828117	1.98e-15	6.38e-13
20496	Slc12a2	1460.66	0.827225	1.04e-06	2.4e-05
22339	Vegfa	7860.56	0.827143	0.000123242	0.00129691
52076	Tmem38b	366.636	0.826479	5.71e-08	2.02e-06
11443	Chrnb1	565.95	0.826345	1.26e-08	5.63e-07
69019	Spcs1	6606.39	0.826298	3.66e-05	0.000474185
234362	Zfp868	782.075	0.826014	3.68e-05	0.0004755
58245	Gpr180	968.383	0.825684	6.18e-08	2.16e-06
100529079	5830418P13Rik	483.827	0.825029	0.000579296	0.00451626
67887	Saraf	3618.28	0.825016	2.54e-08	1.01e-06
109270	Prr5	3398.21	0.824502	6.12e-06	0.000107518
18453	P4hb	39971	0.82418	1.72e-08	7.44e-07
216197	Ckap4	19134.5	0.823375	2.57e-08	1.02e-06
110956	D17H6S56E-5	12658.6	0.823147	2.47e-05	0.000344798
66663	Uba5	4464.38	0.821687	3.91e-05	0.000500415
74150	Slc35f5	1007.7	0.82142	1.99e-06	4.16e-05
74617	Scpep1	8436.55	0.81818	5.93e-07	1.52e-05
78943	Ern1	4528.92	0.818111	5.09e-05	0.000621939
239102	Zfhx2	644.139	0.817851	2.7e-05	0.000369606
51902	Rnf24	696.658	0.817666	8.46e-05	0.000945507
14470	Rabac1	4431.63	0.817303	0.000111534	0.00118771
17691	Sik1	15053	0.816303	0.0014728	0.00953607
56542	Ick	579.573	0.814674	3.73e-05	0.000481342
71279	Slc29a3	2203.79	0.813735	5.28e-06	9.49e-05
218335	Clptm1l	18610.8	0.811258	2.04e-06	4.24e-05
105785	Kdelr3	317.802	0.810522	0.00195732	0.0119632
20334	Sec23a	1891.32	0.810293	3.38e-07	9.21e-06
50708	Hist1h1c	999.227	0.810155	1.82e-06	3.85e-05
319160	Hist1h4k	415.47	0.80895	0.00423854	0.0223793
209027	Pycr1	1438.62	0.807305	0.00108284	0.00747387
78928	Pigt	6808.52	0.805242	7.67e-09	3.67e-07
140630	Ube4a	13346.8	0.80415	2.85e-06	5.71e-05
102632	Acad11	1107.71	0.804078	6.26e-08	2.18e-06
68137	Kdelr1	5170.17	0.803241	7.23e-09	3.47e-07
75516	Ttc32	173.802	0.803009	0.000569981	0.00446215
68075	Lurap1	677.467	0.802825	3.4e-05	0.000451276
74901	Kbtbd11	508.307	0.801872	0.000439811	0.00358179
23833	Cd52	22322.6	0.80168	2.67e-08	1.05e-06
223739	5031439G07Rik	2914.35	0.801288	1.17e-06	2.66e-05
329777	Pigk	1571.91	0.800663	7.03e-07	1.74e-05
54218	B3galt4	647.255	0.800342	4.92e-07	1.28e-05
54197	Rnf5	1634.12	0.799295	4.63e-05	0.000575237
236792	Mmgt1	1241.94	0.798498	0.000209608	0.00197825
13537	Dusp2	3436.96	0.797808	0.000708656	0.0053172
100380944	Ino80dos	176.869	0.79771	0.0020645	0.0124975
13036	Ctsh	7932.43	0.797316	4.96e-07	1.28e-05
17775	Laptm4a	4550.28	0.797269	6.44e-08	2.22e-06
11487	Adam10	4444.71	0.796614	8.29e-11	7.18e-09
66286	Sec11c	15275.6	0.795769	1.95e-05	0.000286834
268469	Zfp652	889.57	0.795371	2.14e-06	4.43e-05
217734	Pomt2	1146.92	0.793588	6.44e-08	2.22e-06
66817	Tmem170	223.767	0.793496	0.00017679	0.0017363
17259	Mef2b	3508.15	0.792573	0.00413084	0.0218944
20475	Six5	558.126	0.790774	0.00153285	0.00982421
328329	Mast4	2699.38	0.790344	0.000748607	0.00556192
12946	Cr1l	2598.25	0.790146	1.12e-12	1.8e-10
328133	Slc39a9	2736.93	0.789571	2.14e-08	8.75e-07
244548	Elmod2	1249.14	0.788752	5.46e-07	1.41e-05
20481	Ski	1421.54	0.787608	1.29e-05	0.000200953
74211	1700017B05Rik	20179.4	0.787341	9.67e-08	3.11e-06
20345	Selplg	10758.5	0.786362	1.36e-05	0.000210094
73095	Slc25a42	584.018	0.786213	2.33e-06	4.76e-05
66832	Rsph3a	803.958	0.785849	0.00174303	0.010931
241547	Harbi1	482.411	0.785536	9.48e-07	2.24e-05
246277	Csad	405.052	0.785123	0.0010566	0.00732617
71853	Pdia6	48008.8	0.785087	1.09e-05	0.000174571
330401	Tmcc1	1240.03	0.784256	6.96e-07	1.73e-05
192193	Edem1	57631.6	0.784175	4.15e-07	1.11e-05
231646	Myo1h	1325	0.782229	0.00351678	0.0192939
99003	Qser1	1489.02	0.781775	1.69e-08	7.32e-07
105559	Mbnl2	5716.74	0.77969	1.67e-05	0.000249593
56009	Alyref2	205.719	0.779113	0.00180118	0.0112193
67266	Fam69a	632.695	0.77869	1.2e-05	0.000189849
217325	Llgl2	668.105	0.777813	7.56e-08	2.53e-06
21871	Atp6v0a2	6538.22	0.777795	4.42e-08	1.62e-06
19645	Rb1	4358.34	0.776498	9.68e-12	1.1e-09
16534	Kcnn4	6663.41	0.775647	0.000189295	0.00183183
100910	Chpf2	4730.38	0.775246	6.31e-09	3.08e-07
71910	Ppapdc1b	3652.74	0.77506	4.9e-05	0.000603045
101739	Psip1	8219.74	0.774751	3.42e-09	1.83e-07
319742	Mpzl3	210.15	0.77467	0.00541294	0.0270808
105827	Amigo2	2804.75	0.774053	0.000950129	0.00673481
214505	Gnptg	700.226	0.77348	1.18e-06	2.68e-05
378954	3000002C10Rik	153.463	0.771712	0.00941791	0.0416399
70380	Mospd1	444.377	0.771095	9.83e-05	0.001072
217430	Pqlc3	5687.16	0.770734	0.000909892	0.00650449
78255	Ralgps2	7165.23	0.770289	3.13e-06	6.16e-05
213233	Tapbpl	2337.43	0.769853	3.13e-06	6.16e-05
11886	Asah1	1483.61	0.769609	6e-07	1.53e-05
110172	Slc35b1	5354.57	0.766267	5.93e-06	0.000104567
18753	Prkcd	8836.82	0.766171	4.97e-07	1.28e-05
18451	P4ha1	5370.96	0.765504	0.0004065	0.00337393
68795	Ubr3	6851.72	0.765502	4.82e-06	8.78e-05
14387	Gaa	2780.25	0.765108	4.49e-16	1.75e-13
50523	Lats2	1807.02	0.75992	2.7e-09	1.47e-07
56737	Alg2	2057.78	0.759609	8.57e-09	4.06e-07
30877	Gnl3	2665.81	0.759026	3.67e-05	0.000475366
109050	Fam212b	1337.08	0.7577	0.000127145	0.0013287
209225	Zfp710	2450.59	0.756522	1.48e-09	8.74e-08
26943	Serinc3	53734.5	0.756407	1.62e-06	3.5e-05
73737	1110008P14Rik	857.142	0.756119	0.000398172	0.00331934
20014	Rpn2	34321.3	0.755676	2.35e-06	4.79e-05
22757	Zkscan5	688.563	0.754426	2.08e-07	6.05e-06
67074	Mon2	6266.17	0.75408	3.01e-11	2.95e-09
319371	D030028A08Rik	459.508	0.752668	0.00186851	0.0115602
228859	Fitm2	154.482	0.751107	0.0011217	0.00769662
218442	Serinc5	5819.66	0.749945	0.00251661	0.0146383
50798	Gne	2931.79	0.749901	1.18e-07	3.68e-06
103963	Rpn1	37831.8	0.749155	6.72e-06	0.000116018
69080	Gmppa	6665.39	0.748781	0.000110916	0.00118491
17761	Map7	246.27	0.745135	0.00535682	0.0268354
192657	Ell2	14836.2	0.744405	6.13e-06	0.000107518
105651	Ppp1r3e	165.85	0.743673	0.00792729	0.0364713
66059	Krtcap2	6742.18	0.743371	2.24e-05	0.00031855
114604	Prdm15	1044.39	0.742511	1.59e-09	9.36e-08
330189	Tmem120b	697.208	0.740016	0.000206377	0.00196039
53376	Usp2	677.282	0.737494	0.00113199	0.00774617
54405	Ndufa1	2586.9	0.737387	5.45e-05	0.000655973
20318	Sdf4	11052.3	0.737123	5.23e-09	2.61e-07
73024	Emc7	2207.22	0.737094	2.64e-07	7.46e-06
378431	Txlnb	394.657	0.736897	0.0099524	0.0435299
109181	Trip11	4127.64	0.736709	4.19e-08	1.54e-06
73389	Hbp1	2596.23	0.736223	1.28e-11	1.43e-09
69608	Sec24d	7481.46	0.735416	2.88e-05	0.000392058
68721	1110032A03Rik	179.367	0.735026	0.00568865	0.0281077
67549	Gpr89	1032.22	0.734599	1.01e-06	2.35e-05
59007	Ngly1	1217.48	0.734566	1.91e-07	5.63e-06
93683	Glce	382.976	0.734104	0.00559224	0.0277217
103768	Tubg2	289.001	0.733117	0.00988146	0.0433321
170719	Oxr1	2879.35	0.731982	0.000342128	0.00293338
238023	Hexdc	566.206	0.730709	8.12e-06	0.000136532
236727	Slc9a7	827.415	0.730206	0.000421714	0.00346231
18115	Nnt	1773.93	0.730061	3.97e-06	7.51e-05
74166	Tmem38a	141.545	0.727119	0.00522424	0.0262667
109815	Vimp	5496.75	0.726256	0.000230071	0.00213122
16408	Itgal	17051.9	0.725885	1.35e-06	2.99e-05
67698	Fam174a	656.904	0.72581	1.33e-06	2.95e-05
14583	Gfpt1	6843.24	0.725197	6.76e-07	1.69e-05
66256	Ssr2	12642	0.724943	1.46e-05	0.000223825
70604	Dnajb14	213.246	0.724858	0.000511104	0.00406844
69804	Tmem147	1589.35	0.724581	1.04e-06	2.41e-05
66109	Tspan13	9885.81	0.72448	4.89e-06	8.91e-05
22135	Tgoln2	4014.61	0.724278	4.87e-09	2.44e-07
11993	Aup1	8060.99	0.72354	4.62e-11	4.3e-09
212986	Scfd2	1532.79	0.72328	1.04e-05	0.000167591
66961	Neat1	25587.5	0.723215	0.00307836	0.0173582
13030	Ctsb	12807.3	0.721849	8.59e-07	2.06e-05
207818	Smagp	688.094	0.720442	0.00554815	0.0275816
75345	Slamf7	12964.9	0.720031	2.7e-05	0.000369641
228413	Prrg4	946.988	0.719552	0.00021297	0.00200464
227835	Gtdc1	393.71	0.718539	4.54e-05	0.000566996
68212	Tmbim4	2814.31	0.718215	1.91e-06	4.01e-05
74106	Dcaf6	1285.26	0.718082	1.56e-08	6.82e-07
433022	Plcxd2	1482.7	0.714215	1.93e-05	0.000284151
105841	Dennd3	4192.52	0.713154	0.00383137	0.0206611
104009	Qsox1	2356.74	0.713085	1.11e-05	0.000176284
12494	Cd38	982.474	0.712503	0.000283552	0.0025278
241230	St8sia6	1442.31	0.711901	6.73e-06	0.000116018
19267	Ptpre	3639.83	0.710351	0.000191053	0.00184413
338366	Mia3	10330.4	0.709984	2.37e-08	9.53e-07
71927	Itfg1	2976.21	0.709429	1.92e-10	1.48e-08
223752	Gramd4	1640.2	0.708814	0.00129014	0.00856703
12523	Cd84	1344.77	0.708753	0.00130656	0.00862919
320376	Bcorl1	788.897	0.707003	0.000940703	0.00668005
74648	S100pbp	1013.05	0.706209	8.78e-06	0.000144742
53313	Atp2a3	23853	0.705622	8.39e-06	0.000140014
67912	1600012H06Rik	795.547	0.705526	0.000410819	0.00340004
70456	Mpc2	769.582	0.70546	5.65e-06	0.000100356
207781	C2cd2	381.092	0.704082	0.000321061	0.00279642
68273	Pomgnt1	1599.55	0.702567	1.8e-06	3.81e-05
11502	Adam9	3432.66	0.702302	0.000264994	0.00239046
70605	Zdhhc24	514.758	0.702233	0.00308228	0.0173625
66241	Tmem9	1251.68	0.702071	3.7e-06	7.09e-05
56280	Mrpl37	1876.52	0.701287	4.71e-11	4.35e-09
226089	Ric1	2985	0.700923	1.86e-07	5.5e-06
269682	Golga3	4528.87	0.700622	3.34e-10	2.36e-08
268706	Slc38a9	1625.9	0.700566	0.00023057	0.00213453
236790	Ddx26b	1546.83	0.700348	0.000351876	0.00300611
74552	Nipal3	2456.26	0.700169	6.36e-08	2.21e-06
67017	Fam210b	710.319	0.699587	7.9e-06	0.000133338
66505	Zmynd11	4424.67	0.698661	0.0106733	0.0458889
12295	Cacnb1	284.91	0.698308	0.000490056	0.00393163
19165	Psen2	800.058	0.698049	3.24e-05	0.000433151
21855	Timm17b	2178.53	0.697836	5.49e-06	9.82e-05
66251	Arfgap3	3467.58	0.697436	3.89e-07	1.05e-05
17966	Nbr1	5907.77	0.696957	4.77e-07	1.24e-05
170787	Hdac10	1392.27	0.696606	4e-06	7.53e-05
12282	Hyou1	56986.5	0.694754	9.83e-05	0.001072
66176	Nat9	773.174	0.694729	0.0026504	0.0153166
208104	Mlxip	7609	0.693665	8.05e-15	2.26e-12
70369	Bag5	1086.33	0.693629	0.000194547	0.00187308
67369	Qpctl	2290.53	0.693613	0.00559651	0.0277338
19143	St14	3050.11	0.692313	0.000930934	0.00663053
381157	Greb1l	347.446	0.691668	0.00110192	0.00758145
59287	Ncstn	3942.34	0.691587	1.68e-12	2.5e-10
66500	Slc30a7	3968.11	0.690786	1.43e-05	0.000219949
77951	Cyp20a1	574.025	0.69072	1.22e-07	3.8e-06
223693	Tmem184b	7334	0.689795	7.32e-05	0.000834127
13026	Pcyt1a	1415.53	0.689422	9.97e-05	0.00108429
15975	Ifnar1	4049.69	0.688743	3.22e-09	1.73e-07
214048	Larp1b	1911.42	0.68849	1.63e-09	9.53e-08
269951	Idh2	2858.26	0.688136	1.07e-09	6.58e-08
12952	Cry1	1201.66	0.686613	3.55e-06	6.83e-05
69809	1810046K07Rik	510.201	0.683672	2.01e-05	0.000294758
67819	Derl1	12162	0.68358	4.15e-05	0.000526746
20316	Sdf2	1903.34	0.682342	6.13e-06	0.000107518
326622	Upf2	4236.02	0.680863	2.95e-06	5.87e-05
320011	Uggt1	13201.5	0.680551	1.89e-10	1.47e-08
13496	Arid3a	18063.9	0.680335	3.67e-09	1.95e-07
217154	Stac2	4902.83	0.680213	0.000268679	0.00242083
68176	Fam212a	419.79	0.680206	7.21e-05	0.000824184
66687	Tbc1d15	5127.96	0.680055	2.47e-07	7.06e-06
74533	Gzf1	1618.64	0.679354	2.2e-05	0.000314433
100041576	Gm3414	1009.29	0.679148	0.00216848	0.0130023
76899	Golga1	1158.15	0.67914	6.4e-05	0.000751168
12549	Arhgap31	529.114	0.67889	0.000314386	0.00275271
66397	Sar1b	2043.3	0.677822	1.04e-06	2.41e-05
72265	Tram1	14971.1	0.67655	1.77e-07	5.29e-06
100037258	Dnajc3	18286.2	0.676385	1.54e-05	0.000233958
75320	Etnk1	16345.3	0.676094	6.97e-07	1.73e-05
94192	C1galt1	1765.64	0.675927	2.66e-06	5.4e-05
76687	Spcs3	23954.7	0.675755	3.45e-08	1.31e-06
99237	Tm9sf4	3185.14	0.675174	1.41e-13	3.03e-11
235493	Fam214a	5785.71	0.674732	0.000849187	0.00613194
54445	Unc93b1	10502.5	0.674393	0.000289211	0.00257371
13521	Slc26a2	809.633	0.673758	1.74e-05	0.000259244
17119	Mxd1	2663.63	0.672878	0.000649099	0.00493875
67379	Dedd2	1254.46	0.671931	0.000323201	0.00281344
68070	Pdzd2	676.275	0.671633	0.00546705	0.0272526
74165	Fbxl22	426.326	0.6713	0.00149423	0.00963122
14828	Hspa5	141614	0.671291	8.49e-06	0.000141247
74205	Acsl3	1544.49	0.670378	7.27e-07	1.79e-05
192198	Lrrc4	803.447	0.670304	0.00188	0.0116124
16882	Lig3	2704.12	0.669892	5.97e-08	2.1e-06
67458	Ergic1	8440.42	0.66905	0.000222826	0.00208062
18632	Pex11b	753.877	0.668414	0.000199243	0.00190981
66789	Alg14	305.117	0.667756	0.00925307	0.0410653
16599	Klf3	538.283	0.66684	8.73e-05	0.000968595
268395	Mpg	652.477	0.666346	1.43e-05	0.000220053
76804	Kdm4c	2202.72	0.665063	9.01e-09	4.24e-07
20963	Syk	10652.1	0.664649	3.9e-05	0.00049999
56217	Mpp5	922.793	0.664449	9.08e-07	2.17e-05
243963	Zfp473	468.238	0.664323	0.00539094	0.0269796
105083	Pelo	1075.46	0.663903	1.7e-05	0.000254068
140721	Caskin2	936.448	0.66369	0.00115001	0.00784471
22021	Tpst1	2701.15	0.66254	6.55e-05	0.000765446
226641	Atf6	14851.9	0.659829	8.98e-06	0.000147823
72729	Cdc42se2	13472.7	0.65846	2.94e-06	5.86e-05
12585	Cdr2	1056.59	0.658407	0.00378779	0.0204697
228983	Osbpl2	1779.63	0.658281	6.13e-06	0.000107518
66248	Alg5	1586.08	0.657967	0.000247423	0.00225477
68597	Ccdc167	2669.33	0.657964	0.000238681	0.00219222
80859	Nfkbiz	723.539	0.657707	0.0103055	0.0446979
27410	Abca3	7709.58	0.657487	0.00846755	0.0383977
12763	Cmah	18346.8	0.657069	0.000256416	0.00232554
66923	Pbrm1	9269.05	0.656855	1.11e-07	3.49e-06
214063	Dnajc16	1278.99	0.656747	3.76e-09	1.98e-07
234378	Klhl26	944.286	0.655888	0.000269314	0.00242366
55946	Ap3m1	3564.08	0.655691	1.43e-09	8.56e-08
12499	Entpd5	1634.65	0.655081	2.77e-05	0.000378356
19027	Sypl	2204.88	0.653971	0.000291665	0.00259402
330450	Far2	481.315	0.653765	0.0106317	0.0457986
94275	Maged1	3511.92	0.653693	0.00228749	0.0135604
67581	Tbc1d23	1593.12	0.653459	9.65e-06	0.000157567
15985	Cd79b	17133.9	0.653458	4.01e-05	0.000511457
213109	Phf3	7600.83	0.652161	2.04e-11	2.14e-09
331026	Gmppb	2565.49	0.652134	5.33e-05	0.0006445
80795	Selk	4709.12	0.650897	3.14e-05	0.000422548
69640	Fam83g	328.944	0.650324	0.0038738	0.0208163
382639	Zbtb42	508.733	0.650197	0.000785898	0.00577392
19415	Rasal1	734.305	0.65018	0.00141744	0.00922886
18220	Nucb1	26671.6	0.649169	0.000757693	0.00561293
66928	Tmem261	1211.88	0.649034	0.000139286	0.00143099
67689	Aldh3b1	396.303	0.648842	0.00635287	0.0306506
56374	Tmem59	3104.64	0.648638	7.07e-06	0.000120809
22393	Wfs1	1866.43	0.648327	0.000189977	0.00183669
217030	Synrg	2813.53	0.648319	3.11e-09	1.68e-07
233781	Xylt1	944.673	0.648134	0.00357019	0.0195363
94184	Pdxdc1	3188	0.647882	2.87e-07	8.01e-06
80283	Abtb1	696.542	0.647239	0.000582054	0.00453093
217944	Rapgef5	570.144	0.645875	0.00385703	0.0207699
100317	AU040320	3004.51	0.644838	1.01e-10	8.39e-09
16430	Stt3a	20169.7	0.644561	1.13e-05	0.000179433
56532	Ripk3	2404.85	0.644398	5.02e-08	1.81e-06
28146	Serp1	35326.5	0.644251	0.000149757	0.00151193
76737	Creld2	19490.3	0.642655	0.00205059	0.0124331
110006	Gusb	7653.24	0.642078	0.000174241	0.00171766
214663	Slc25a29	143.71	0.641389	0.0105439	0.0455346
13139	Dgka	3346.32	0.640922	6.67e-05	0.000775624
75826	Senp2	3206.8	0.640127	1.24e-12	1.94e-10
55978	Ift20	2552.87	0.638587	0.00229404	0.0135939
52710	Slc52a2	748.486	0.638001	8.75e-05	0.00096966
78752	Csgalnact2	500.398	0.637912	0.000728664	0.0054404
54636	Wdr45	975.029	0.637633	0.00027684	0.00247997
67075	Magt1	11050.7	0.637449	2e-08	8.25e-07
52588	Tspan14	1652.07	0.636934	0.000161222	0.00160629
67180	Yipf5	3764.73	0.636881	8.99e-08	2.94e-06
227648	Sec16a	14319.6	0.636178	6.96e-07	1.73e-05
69718	Ipmk	2442.98	0.636176	1.34e-05	0.000207224
72543	Mvb12b	507.057	0.635977	0.00592749	0.028992
22644	Rnf103	811.123	0.635671	3.59e-05	0.000467199
93685	Entpd7	2794.21	0.635588	7.19e-07	1.78e-05
12039	Bckdha	909.849	0.634979	0.000452819	0.00367588
218441	Zfyve16	585.543	0.633595	0.00032047	0.00279448
67338	Rffl	1435.11	0.632403	3.31e-09	1.77e-07
106248	Qtrtd1	530.812	0.632378	0.000734705	0.00548011
69900	Mfsd11	755.567	0.632289	0.000219993	0.00206052
78834	Zfp623	257.116	0.631967	0.00123664	0.00830933
320487	Heatr5a	1232.97	0.63145	0.000195537	0.00187904
224938	Pja2	2359.59	0.631272	1.87e-08	7.85e-07
231915	Uspl1	1614.19	0.63109	0.000660286	0.00500507
16573	Kif5b	10763.3	0.63099	3.1e-06	6.14e-05
13418	Dnajc1	3279.21	0.630858	8.66e-08	2.85e-06
66350	Pla2g12a	3632.32	0.630513	3.49e-05	0.000459579
72121	Dennd2d	937.657	0.630372	0.000302022	0.00266581
23917	Impdh1	6012.39	0.630347	0.000191229	0.00184466
434223	Gm1966	4333.88	0.630273	0.00106908	0.00740252
16453	Jak3	26910.6	0.630202	2.17e-05	0.000311506
72461	Prcp	2127.48	0.629922	0.000124313	0.00130636
20482	Skil	3913.92	0.628913	0.00114755	0.00783143
21981	Ppp1r13b	1022.28	0.628407	0.00152636	0.00979093
226016	Abhd17b	2130.84	0.628085	2.81e-07	7.86e-06
226419	Dyrk3	473.772	0.627944	0.00567443	0.0280466
228998	Arfgap1	3621.77	0.627785	3.03e-07	8.38e-06
320150	Zdhhc17	413.935	0.627357	0.000147102	0.00149109
17978	Ncoa2	4640.19	0.627203	1.09e-06	2.51e-05
192169	Ufsp2	2295.25	0.627106	4.66e-05	0.000577877
26457	Slc27a1	1090.03	0.627064	0.00546515	0.0272521
212114	Nhlrc3	375.204	0.627061	0.0014009	0.00914081
233913	BC017158	543.98	0.626974	0.000478693	0.00385701
74766	Yipf2	2271.11	0.626767	0.00071153	0.00533188
67556	Pigm	2522.97	0.626627	8.8e-08	2.89e-06
11540	Adora2a	750.889	0.626551	0.0115834	0.0489821
108150	Galnt7	1907.88	0.625722	4.21e-11	3.96e-09
17160	Man2b2	5420.29	0.625407	3.08e-09	1.68e-07
233913	2900097C17Rik	11284.2	0.625124	1.27e-08	5.68e-07
68520	Zfyve21	421.765	0.624934	0.000300592	0.00265552
16440	Itpr3	15072.6	0.624488	4.79e-07	1.24e-05
229593	Golph3l	2139.63	0.623955	5.08e-06	9.2e-05
108148	Galnt2	6044.81	0.62395	1.24e-05	0.000195139
71375	Foxn3	1635.79	0.623906	0.000809791	0.00591779
140740	Sec63	9755.65	0.623702	4.21e-06	7.86e-05
12322	Camk2a	2051.17	0.623127	0.000519967	0.00412599
30933	Tor2a	2121.7	0.622699	6.66e-08	2.28e-06
81909	Zfpl1	1140.85	0.622587	6.35e-06	0.000110371
70930	Nol8	1850.61	0.622403	2.61e-05	0.000359802
11416	Slc33a1	2859.72	0.62223	5.84e-05	0.00069754
19245	Ptp4a3	9034.76	0.621948	0.00309973	0.0174273
381287	A530032D15Rik	822.543	0.621897	0.00979771	0.0430645
21648	Dynlt1b	1720.38	0.621438	0.00894868	0.0400123
54399	Bet1l	1234.77	0.621185	0.00160967	0.0101985
69550	Bst2	1863.92	0.621025	0.000652293	0.0049556
225164	Mib1	2935.29	0.620948	4.3e-05	0.000540947
67914	Coq9	1346.15	0.620826	5.69e-05	0.000681024
23922	Jtb	1595.14	0.620532	1.37e-06	3.04e-05
64138	Ctsz	12149.8	0.620497	4.66e-06	8.57e-05
26363	Btd	1220.24	0.620295	0.000709968	0.00532441
66616	Snx9	6009.82	0.619021	6.42e-05	0.000753386
73205	3110043O21Rik	1011.07	0.618865	0.000189038	0.00183051
66387	Nudt8	388.191	0.618842	0.00129967	0.0086062
67456	Ergic2	3728.4	0.618798	9.58e-06	0.000156539
20249	Scd1	13927.6	0.618505	2.51e-09	1.37e-07
56530	Cnpy2	2062.98	0.618201	8.53e-05	0.000952078
11480	Acvr2a	401.311	0.618027	0.00238427	0.0140136
59005	Trappc2l	787.901	0.617903	6.12e-05	0.00072416
14979	H2-Ke6	1730.12	0.617557	0.000250229	0.00227879
66320	Tmem208	1021.7	0.617477	0.000622809	0.00478191
18715	Pim2	9061.86	0.616814	8.9e-05	0.000981401
13010	Cst3	3888.12	0.616795	0.000138947	0.00142847
12321	Calu	12611.9	0.616782	1.25e-05	0.00019695
59043	Wsb2	2272.01	0.616474	6.22e-06	0.000108504
216705	Clint1	7951.69	0.616178	0.000105314	0.00113342
22276	Uros	285.297	0.615446	0.00460274	0.0239659
66383	Iscu	2168.14	0.61535	8.52e-07	2.05e-05
67941	Rps27l	2875.8	0.614549	4.67e-05	0.000578169
19264	Ptprc	27534.9	0.614341	0.00128075	0.00852183
100017	Ldlrap1	1476.22	0.613538	2.33e-07	6.7e-06
66629	Golph3	6356.04	0.613216	2.08e-10	1.59e-08
27277	Golga5	2686.48	0.613044	4.57e-05	0.000569469
12125	Bcl2l11	14514.7	0.612364	2.2e-06	4.53e-05
69276	Sec62	6338.94	0.611812	2.87e-10	2.08e-08
382236	Brwd3	1791.19	0.611087	2.43e-05	0.000340519
17261	Mef2d	6402.06	0.611065	6.67e-07	1.68e-05
66522	Pgpep1	1201.31	0.61031	0.000465974	0.00376654
218756	Slc4a7	8277.64	0.610049	2.04e-05	0.000297841
66964	Golt1b	2179.89	0.610004	1.84e-06	3.87e-05
20416	Shc1	4163.89	0.609661	3.6e-05	0.000467209
234967	Slc36a4	226.636	0.609591	0.00682424	0.0324093
11605	Gla	1808.67	0.608716	0.00331121	0.0184059
18669	Abcb1b	3031.06	0.60856	1.51e-06	3.28e-05
67490	Ufl1	3570.19	0.608423	0.000142216	0.00145616
67171	Dram2	631.726	0.607501	0.000236498	0.00217349
12041	Bckdk	3023.47	0.607475	3.31e-06	6.44e-05
14297	Fxn	306.815	0.606673	0.00195613	0.0119608
237860	Ssh2	3249.55	0.606611	9.19e-07	2.19e-05
12518	Cd79a	23872.7	0.606601	0.0103023	0.0446979
17308	Mgat1	9909.79	0.606472	2.05e-05	0.000298335
114143	Atp6v0b	2111.89	0.605826	2.88e-06	5.76e-05
329003	Zfp516	479.892	0.605824	0.00573026	0.0282463
71667	Tmem248	8570.13	0.605757	5.58e-05	0.000670154
116873	Stim2	1074.68	0.605685	3.88e-09	2.02e-07
241296	Lrrc8a	856.417	0.604969	0.000342202	0.00293338
320024	Nceh1	1082.48	0.604682	1.59e-05	0.000239693
19340	Rab3d	1155.63	0.604219	0.00508502	0.0257486
106064	AW549877	9233.24	0.603221	0.000283101	0.00252526
13732	Emp3	2700.11	0.603175	0.000853607	0.00616092
30046	Zfp292	7432.71	0.601869	1.11e-08	5.1e-07
14824	Grn	5531.33	0.601519	0.000708493	0.0053172
64213	St7	1913.16	0.600502	0.00166823	0.0105142
