# Supplementary material for: A p38α-BLIMP1 signalling pathway is essential for plasma cell differentiation
Source: Nat Commun. 2022 Nov 28;13:7321. doi: 10.1038/s41467-022-34969-0 (PMC9703440; doi:10.1038/s41467-022-34969-0)
Supplement: Supplementary file 5 — Supplementary Data 2 [file 41467_2022_34969_MOESM5_ESM.xlsx]

## Sheet: Sheet1
sgRNA name	sgRNA sequence (5'-3')
p38α 1	GAGAAACTGAACGTGGTCGT
p38α 2	CAGGTCCGCCCCCATGAGAT
p38α 3	TGAAGCAGTCAGTACCTGTC
ADAM17 1	ACATATACCGGAACACGTCG
ADAM17 2	ACCGAGTTGATGACATATAC
ADAM17 3	AACACGTCGTGGGATAATGC
AHNAK 1	GGCTTGAAGTTGCACCGTAA
AHNAK 2	CTTGAAGTTGCACCGTAAAG
AHNAK 3	CTGGGCAATGGTCAGCCCGT
AIMP2 1	ATCATCTTGGCGAGATTCAA
AIMP2 2	GTCCCGCCACGAGTATCAGC
AIMP2 3	AAAACGCTTGTATGAGTTGA
AR 1	GCGCCGCTGCCCGAATGCAA
AR 2	GAACGCTCCTCGATAGGTCT
AR 3	GGATCGCTTCGCGCACGCTC
ASS1 1	AGTAACATCTTACCTTAATC
ASS1 2	GTCTGCAGGTCATCGCTCCC
ASS1 3	TGCCTTCACCTGTAGCAACA
ATF2 1	TCCTAACCAATCCACTGCCA
ATF2 2	GTATCACCATTGGTAACTGG
ATF2 3	GCCATGGCAGTGGATTGGTT
ATF6 1	AGCTGTCGCCATATAAGGAA
ATF6 2	GAACACGAGTCTGTGGACCG
ATF6 3	TGGGTACCTTTGGTGGGCGC
ATG5 1	GCCTCAACCGCATCCTTGGA
ATG5 2	TCCATCCAAGGATGCGGTTG
ATG5 3	CCTTCTACACTGTCCATCCA
BACE1 1	TAATACCACTCCCGCCGGAT
BACE1 2	GACTGCCCGTGTATAGCGAG
BACE1 3	TATCGACCACTCGCTATACA
BAZ1B 1	GGAACGAATGCGGAAACACA
BAZ1B 2	AGTATGTCATGAGGATACGG
BAZ1B 3	CACTTGGAGAAGTCGTTAAA
BCL2 1	ATCTGACCCTCCGCCGGGCT
BCL2 2	CTGACGCCCTTCACCGCGAG
BCL2 3	ACCTGACGCCCTTCACCGCG
BCL2L1 1	GCGGATAGCCCGGCCGTGAA
BCL2L1 2	AAGCTCTGATACGCGGTCCC
BCL2L1 3	CCATCAATGGCAACCCATCC
BCL2L11 1	TGCACTGAGATAGTGGTTGA
BCL2L11 2	GTTGACTTGTCACAACTCAT
BCL2L11 3	TACCCATTGCACTGAGATAG
BTG2 1	GCTCACCGGTCAGTGCGTCC
BTG2 2	GGTTTTCAGTAGGGCGCTCC
BTG2 3	GATGGACCCCATCATCAGCA
CACNG2 1	AGTCCGCGTCTTCCGGAAAG
CACNG2 2	TCAAATACCTTCGAGGCAGC
CACNG2 3	TTCATCATCGCCGAGATGGT
CALD1 1	TCGCTCAGGACGGTATGAGG
CALD1 2	TCTAGCCAGGCGCTCCAGTA
CALD1 3	GGCTGCCTTACTGGAGCGCC
CASP3 1	ATCTCGCTCTGGTACGGATG
CASP3 2	CACAGTCCAGCTCCGTACCC
CASP3 3	CAAGGAATGTCATCTCGCTC
CASP8 1	GCAGGTCCCACCGACTGATG
CASP8 2	TGCTTTTCCACATCAGTCGG
CASP8 3	AACCCAACTCCGAAAAATGA
CCND2 1	CCATCCTGCGCATGTACGGT
CCND2 2	ACATCCAACCGTACATGCGC
CCND2 3	CCAACCGTACATGCGCAGGA
CDKN1A 1	CCATGAGCGCATCGCAATCA
CDKN1A 2	GTCACGGAGACGCCGCTGGA
CDKN1A 3	TCCCAGGTCGTCACGGCTGC
CDKN1C 1	CTACCGCGAGACGGTGCAGG
CDKN1C 2	CGAACCCGGACGTGGCGACT
CDKN1C 3	TTCGCGTCCGGGATCGGGTC
CDX2 1	TGGTGCGCGTGGTATTCGGC
CDX2 2	TGGTTACCACGTGGCGGCCG
CDX2 3	GAGACCGTGGGCTACCGCGT
CEBPA 1	GCAACGAGTACCGGGTACGG
CEBPA 2	TGTTGCGTTCCCGCCGTACC
CEBPA 3	ACAGCAACGAGTACCGGGTA
CLIC1 1	CACCTTCAACGTTACCACTG
CLIC1 2	CACAGACACCAACAAGATCG
CLIC1 3	ACTCACTGTCATTGAGGGCT
CORO1B 1	TCCGAATCATCGATCCTAGG
CORO1B 2	CGAATCATCGATCCTAGGCG
CORO1B 3	CCGGCATGTATTCGGTCAGC
CRYAB 1	CTCCGAAGAACTGGTCGAAG
CRYAB 2	GAGTCCGGTGTCAATCCAGC
CRYAB 3	AACTGGTCGAAGAGGCGGCT
DDIT3 1	GTCAGCCAAGCTAGGGACGC
DDIT3 2	GGCACCTATATCTCATCCCC
DDIT3 3	AGCCTGGTATGAGGATCTGC
DDX5 1	TGGTATAGGTGGCCTGCCAT
DDX5 2	GTTGGTTGCAGCGAATGTCA
DDX5 3	GTCACACTCACCCTCGATCC
DLX5 1	CCTGCCAGAACGCGCGGAGT
DLX5 2	CAACTCCGCGCGTTCTGGCA
DLX5 3	TTGCGTCAGTCCTAGAGAGG
DROSHA 1	ACCGCTCAGACTATGATCGG
DROSHA 2	TCAAGCACTACGACGACCAC
DROSHA 3	TCCCCCGATCATAGTCTGAG
E2F4 1	ATCTCCCGGGTATTGCAACC
E2F4 2	CCTTGCCATCCGGGCGCCAT
E2F4 3	TGGCGCCCGGATGGCAAGGA
EEA1 1	AGCTTCCCCCAGTTGGCGCT
EEA1 2	GGAGACCGAGCGCCAACTGG
EEA1 3	CTGGAGACCGAGCGCCAACT
EGFR 1	GGGACCTGCCACGACAGCGA
EGFR 2	GTTCCCATCGCTGTCGTGGC
EGFR 3	TGAATCGCACAGCACCAATC
EIF2AK2 1	AGCTCGTCTATGACAAGTAA
EIF2AK2 2	TAATGGCTACTCCGTGCATC
EIF2AK2 3	TAAGCGCGTTAAATATAACA
EIF2S1 1	GCATCGTAGGCACCGTATCC
EIF2S1 2	TCTCAGAGACCCATCTATCT
EIF2S1 3	AGAGAACCAACTTACAGTTT
EIF4EBP1 1	GAGCTGCACGCCATCGCCGA
EIF4EBP1 2	GCCGAGGGCTACGCGGCGAG
EIF4EBP1 3	CCCACTCGCCGCGTAGCCCT
ELAVL1 1	TTGGGCGAATCATCAACTCC
ELAVL1 2	TCTGTTCAGCAGCATTGGCG
ELAVL1 3	CCGTTTGTCAAACCGGATAA
ELK1 1	CCGGAATGAATACATGCGCT
ELK1 2	TGTAACCTCGGCCATAGCCA
ELK1 3	GGCTGTGGATGGCCAAAACT
EPS15 1	GCACCTACAAGAGTCACAAC
EPS15 2	CTGATAATAACCAATCAAAT
EPS15 3	GGCTACTGCTCCAATTTGAT
ESR1 1	GGCGGCGTTGAACTCGTAGG
ESR1 2	GTAACACTTGCGCAGCCGAC
ESR1 3	GGCCCTGGGCGAGGTATACG
ETV6 1	GGCGGCGGCTCATGTTGTCT
ETV6 2	TCGAACTTGTTGCTCTCAAT
ETV6 3	TTGTGGTGCACGCTCTCCG
EWSR1 1	AGGCTGGCTGTACGCCTGCG
EWSR1 2	AATGAGACTAACCTGGTAGG
EWSR1 3	AAAGCTGACTTACCCCTGCT
EZH2 1	ACACCACCTAAACGCCCAGG
EZH2 2	AGACACCACCTAAACGCCCA
EZH2 3	CTTCCTCTTCTGCGGCCCCC
F3 1	TTAGTGATCGATCTAGAAAC
F3 2	CCTCCCCATGAATCACAAGT
F3 3	AGACCAACTTGTGATTCATG
FAM65A 1	CTGGCTAACCACGTAGTCGT
FAM65A 2	AGACACTGCCCACGACTACG
FAM65A 3	GAACATGTTACGGCGACAGG
FGFR1 1	ACCCACGACGTCAAGCTGGT
FGFR1 2	AGTTCAAGTGCCCGTCGAGT
FGFR1 3	GGGTTGGGTGTCCCACTCGA
FOXC2 1	CTTGGGCCCGTCAGCTACCG
FOXC2 2	TGGCCGGAGTAGACGCCCAT
FOXC2 3	TGGTGATGACCGGCAGCGCG
FOXO1 1	CGCGACGAGCTGGTCTTGCG
FOXO1 2	TCCACTCGTAGATCTGCGAC
FOXO1 3	TGATGAGGTCGGCGTACGAC
FOXO3 1	GGACTGTCGTCTGCCGACTC
FOXO3 2	GTCGGCCACGCTCCTGTACG
FOXO3 3	GCAGCATGGCCGAATCCTCG
FPR1 1	GTGGTCAAACGAATGATAAC
FPR1 2	AGAAGGTAATCATCGTACCC
FPR1 3	GGGCAACGGGCTCGTGATCT
GATA3 1	TGGGGAGACGTCTTTCGGCG
GATA3 2	GGGCCTCGGCCATTCGTACA
GATA3 3	GAGACGTCTTTCGGCGGGGT
GJA1 1	GCAGACCGACGGGGTCAACG
GJA1 2	TCAAAGTGGCGCAGACCGAC
GJA1 3	CTGACTCAACCGCTGTCCCC
GSK3B 1	ACTGTAACATAGTCCGACTG
GSK3B 2	CGGTATTTCTTCTACTCGAG
GSK3B 3	GACCCGGCACTTACCTATAC
H3F3B 1	GAAAGCCCCCCGCAAACAGC
H3F3B 2	TCTGCCTACCTGTAGCGGTG
H3F3B 3	TTTGCGGGGGGCTTTCCCAC
HBP1 1	TAGCTGGTATATGGCAGATT
HBP1 2	AGCCGCCAGCTGTGATAATG
HBP1 3	GCATATGCTTTCAGGGCTAT
HIST1H3A 1	TTGGTGGCTAGCTGCTTGCG
HIST1H3A 2	GGTGGCTAGCTGCTTGCGCG
HIST1H3A 3	TGGTGGCTAGCTGCTTGCGC
HNF4A 1	CTGCAGGAGCGCGTTGATGG
HNF4A 2	GTCGCCACAGATGGCGCACA
HNF4A 3	TGCCTGCAGGAGCGCGTTGA
HNRNPH1 1	CACAGTGTCCGGTTGTACTC
HNRNPH1 2	CCGCATGTGTACACAGTGTC
HNRNPH1 3	GAATGTCTGACCACAGATAT
HNRNPH2 1	CTCATGACTATGCAGCGCCC
HNRNPH2 2	TCGACAAATGCTTCACCACT
HNRNPH2 3	ATAGTCATGAGCTTTCTAGG
HSF1 1	TCACAGCCCTCGGGTACTGG
HSF1 2	GGCTCGCCTCCAGTACCCGA
HSF1 3	GCACACTCTGTGCCCAAGTA
HSPA5 1	CCGCATCACGCCGTCGTATG
HSPA5 2	CCACATACGACGGCGTGATG
HSPA5 3	TGTGTTCAAGAACGGCCGCG
HSPB1 1	GGGCAGCGGGCGCACGTATC
HSPB1 2	CGAGAAGGGCACGCGGCGCT
HSPB1 3	CGCAGTGGTTCAGCGCCGCT
IFNAR1 1	TCAGTTACACCATACGAATC
IFNAR1 2	ATGTTCCCGTCTTGTCCGGG
IFNAR1 3	GCGGTGACAGTAATGACCGG
IWS1 1	GAATCCCGCTCGTCCTGTAC
IWS1 2	GATGTTGTATCGGACAAGTC
IWS1 3	CTCTCCGAGTCACTTATCCG
JDP2 1	CGCTGACATCCGCAACATTG
JDP2 2	TACGCTGACATCCGCAACAT
JDP2 3	CAGAGCTGGGAAGTCCGGTG
KARS 1	ACGGTATCGTCAAAGATACT
KARS 2	GGCGCCAGTTCCGGAACGAA
KARS 3	CACACGGCTGACAATGGCGT
KAT5 1	TCCGGGTGACAATGTCGTCG
KAT5 2	ACAGAATGGGTCAGCCCGTA
KAT5 3	ATGAATGGGTGACTCACGAG
KCNB1 1	GGCTGTAGTCGTCGCACACC
KCNB1 2	GTGCATCGCGTGGTTCACCA
KCNB1 3	TGCTCTGGCCGAATTCGTCC
KHSRP 1	ATCGTGTCTCGGGGCCGTGG
KHSRP 2	AATGAATACGGATCTCGAGT
KHSRP 3	TACGGATCTCGAGTTGGTGG
KRT8 1	CCCTGCTCTTTACCTTAATC
KRT8 2	AGCAGCTTCCGGGGAAGCAT
KRT8 3	GTACCTCTTCATGGATCTGC
LIMK1 1	CCAGTGCTACTACCAGACCG
LIMK1 2	AGTCATGGGGGTCGTGCTCG
LIMK1 3	GTCTCCATCGACCCCCCTCA
MAFA 1	CGAGGCGCTCAACCTGACGC
MAFA 2	TCTTCACCTCGAACTTCATC
MAFA 3	GCGGCCTATGAGGCCTTCCG
MAOA 1	TTCGACGTAGTCGTGATTGG
MAOA 2	ATGTTCGACGTAGTCGTGAT
MAOA 3	CAGAATCTTACGCTTGTCTA
MDM4 1	CTTGAGCGATGATACTGACG
MDM4 2	CACGTCAGTATCATCGCTCA
MDM4 3	AGTATCATCGCTCAAGGACC
MEF2A 1	TCACAACATACTTGCACTGC
MEF2A 2	GGAATGACAACTCGTAGATC
MEF2A 3	CAGCTCCATTTGGCACCGTG
MEF2C 1	GAGTTTGTCCGGCTCTCGTG
MEF2C 2	ACAACGAGCCGCACGAGAGC
MEF2C 3	AGGTCTGCACTTACCTGCGC
MITF 1	TAACATAAACGACCGCATTA
MITF 2	CAGCGCACCCAACAGCCCTA
MITF 3	CGAGAGTGCGTGTTCATACC
MK2 1	GAGCAATGTTGATCGAGTGC
MK2 2	ATGAGAACCTGTATGCCGGG
MK2 3	CCCGACTTGACGTGGAACTG
MK3 1	AGCTCACCTTGACATCTCGG
MK3 2	TGTTCCGGCTGTGCAAGAAC
MK3 3	GCAGAGATAATGCGGGACAT
MK5 1	CCTTTGGGATAGTCCGACTA
MK5 2	CCATAGTCGGACTATCCCAA
MK5 3	CTGAGGTGCTACATAGTAAG
MKL1 1	GCTGCGCTGTGATTTCTCGC
MKL1 2	AGACAGTTCCTCCTTCGACG
MKL1 3	GCTGCTGTCCTCGTCGAAGG
MKNK1 1	TCGAAGTCGAGTGTTCCGTG
MKNK1 2	GACGTCCCGCACCACTCTAC
MKNK1 3	AAGTCGAGTGTTCCGTGAGG
MYB 1	GGGATATTCGCTGTTGACGG
MYB 2	AGAAATATGGTCCGAAGCGT
MYB 3	TTCCACCATGCGTCGCAAGG
MYF6 1	CAGCTACCCTGCGCGAAAGG
MYF6 2	AAGCAGCTACCCTGCGCGAA
MYF6 3	CTGCTTTCCGACGATCTGTG
MZF1 1	CCGCTGCGACGTGTGTGGCA
MZF1 2	GCCGCAGCAGATTGCTTCGC
MZF1 3	GCCAGCGAAGCAATCTGCTG
NCF1 1	TGGATCTCGCCGGCCTCAAT
NCF1 2	GTAGTCAGCAATGGCCCGAT
NCF1 3	GAATACTTCAACGGCCTCAT
NCOA2 1	TACCTTCAACTGTCGCATGC
NCOA2 2	TGAGAAACGGAACCGCGAGC
NCOA2 3	TGTCATCGACAAGGATGCAC
NCOA3 1	ACGTGCTCCTCCGACGACCG
NCOA3 2	GGAATGGCCTCGGTCGTCGG
NCOA3 3	ATGATTTCCCCTCGGAATCG
NFATC1 1	CCAGAGTGCTATCGGTGGTC
NFATC1 2	CACAGCCCCTCCGTAACTGG
NFATC1 3	TACCCGGGGTGGACGTCTGG
NFATC4 1	GTATGCAGCGTGCGACGAGG
NFATC4 2	TGACCCGCCGACCTCGCTAG
NFATC4 3	CCTCGTCGCACGCTGCATAC
NOXA1 1	GGCCGTGGCACGCGAAGACT
NOXA1 2	GTCCCAGTCTTCGCGTGCCA
NOXA1 3	AATTGGCCACTCCCCGCTGG
NR3C1 1	GACGGCTGGTCGACCTATTG
NR3C1 2	GTTCATGGCGTGAGTACCTC
NR3C1 3	CTCTTGCTTAATTACCCCAG
PAK6 1	TGCACCCGTGTGATTCGAGA
PAK6 2	TGCCAAGCATAGCTCCGAAG
PAK6 3	CCGGAGATGTAGCCCTCCGT
PDX1 1	GCGAGCGGGGGCACTTCGTA
PDX1 2	CCCCCCTGCGTGCCTGTACA
PDX1 3	GGGCCCCTCTGGAATGCGCA
PGRMC1 1	GCTCTACAAGATCGTTCGCG
PGRMC1 2	CGCGAACGATCTTGTAGAGC
PGRMC1 3	GCCGAGCTGAGGCGTTTCGA
PIP4K2B 1	GATGACGAAACGCCGGTCAT
PIP4K2B 2	GACGAAACGCCGGTCATAGG
PIP4K2B 3	GACGCTGAGAATCGGCTCGC
PPARGC1A 1	ATGCGCACCTTAACAATGGC
PPARGC1A 2	GTTGCGACTGCGGTTGTGTA
PPARGC1A 3	CCTTGAGCATGTTGCGACTG
PRDX6 1	CTCACCACACGGGCCGTCAC
PRDX6 2	ATCCAACATGCCCAAAAGGA
PRDX6 3	GGAAATGGCAACTTTTCCGT
PRKCE 1	CTCATTATTACAAAGTGCGC
PRKCE 2	CATCGGTGGCCGACGACGCT
PRKCE 3	TCAGGGAGCGTATGCGGCCA
PSMD1 1	TGTGATCATCGAGACATCGC
PSMD1 2	CCAATTGACCAGCGATTGGA
PSMD1 3	AGTTATCATTGACGTTGAAG
PTPN7 1	TGTAGCGTCCAGCGTGTAAG
PTPN7 2	GCTGTAGCGTCCAGCGTGTA
PTPN7 3	CTACACTTCCTGCGCACGGC
PXN 1	CCAGCAGCAGACCCGGATCT
PXN 2	CTCCCTTGGGGGGCAAAGCG
PXN 3	TATTTTCTGGGATGCCATAA
RANBP2 1	TGACTGGCTAAGGCGATCGT
RANBP2 2	GGTGCCGTTCGAGCACATAA
RANBP2 3	GCTTACCTCTCGGGGCGACG
RARG 1	CTACAAAAGTGTTTCGAAGT
RARG 2	GGGTACCATCTCCTCCGAGC
RARG 3	GAACTCCAGTGCAGATCACC
RB1 1	AAATGATACGAGGATTATCG
RB1 2	GTTCGAGGTGAACCATTAAT
RB1 3	CCGATTGTATTACCGTGTGA
RBPJ 1	CTTTCAGTGTGCATTGCTTC
RBPJ 2	TGGCACTGTTCAATCGCCTT
RBPJ 3	TACTAACTGTCTGGGACCGA
RBSN 1	CACTTCCACTCGAAGGTCAT
RBSN 2	GCCACATCACCTACGTGCTA
RBSN 3	AGTGTCCATGGCTCCCGCCG
RCAN1 1	TTAAGAGCTTCAAACGTGTC
RCAN1 2	CCTGGCATCGGCTGCAGATA
RCAN1 3	TGCACAAGACCGAGTTCCTG
RPS27 1	CTGCCCCTTTTAGCTCGCAA
RPS27 2	ACAAGACTACCGTTTGTGCA
RPS27 3	GCATTTCACGTCCATAAAGT
RPS6KA4 1	TCACTCCCAGACTACGTGAG
RPS6KA4 2	AGCGGATCTGGGGCCGGAAT
RPS6KA4 3	CTCCCAGACTACGTGAGCGG
RPS6KA5 1	CAGGACGGTCAACTCCCATA
RPS6KA5 2	CATATGGGAGTTGACCGTCC
RPS6KA5 3	GCCATTCAAGCCGGTGATCC
RUNX2 1	TGTCGTGCGGCGGCCTCAAT
RUNX2 2	TCGTGCGGCGGCCTCAATCG
RUNX2 3	ATGGTGCGGTTGTCGTGCGG
S100A9 1	GCCAAGCCTCACCTTCATAA
S100A9 2	ACAAATGGTGGAAGCACAGT
S100A9 3	AGCCCTCATAAATGACATCA
SCN10A 1	CCGACCCTTACAACCAGCGC
SCN10A 2	TGAGAGGAACGCCCACGCGA
SCN10A 3	CCAGCTTTGATTCCTTCGCG
SCN8A 1	GGATGAAGAGCGAGTCGCGC
SCN8A 2	CGTTCTCCGAACCGGGGTCC
SCN8A 3	CCAAGAGCGCGAAGGAGCGT
SHC1 1	CTATCTCTTTCGCGTCCGGT
SHC1 2	CCAACTCACCGGATCCCCAC
SHC1 3	GTGCCAAAGGGGCGACAAGG
SIAH2 1	TTAGGGCGCCCCTGCACGTC
SIAH2 2	GACCGGGCACTCGAAGAGCG
SIAH2 3	AGCTTAACTTCTGGCGGCAT
SKP2 1	CCCGACTAAGCTTCGGCCGA
SKP2 2	TCCGTCGGCCGAAGCTTAGT
SKP2 3	AAGACTTTGTGATCATCCGT
SLC6A4 1	GGGAACTGCGGAGTACCCAT
SLC6A4 2	GATGAGGTAGTAGAGCGCCC
SLC6A4 3	TGTTGTAGCTAGCAAACGCC
SLC9A1 1	CTCACGCCATGATTCCGGAC
SLC9A1 2	CACGGCCAACAGGTCGACCA
SLC9A1 3	AGTGATGCGCCCCTATGTGG
SMAD9 1	CACGCGGCAGTAGATGACGT
SMAD9 2	AGGCGTCCATCGAGGGACCG
SMAD9 3	ACCATCCCACGGTCCCTCGA
SMARCD3 1	CCAGCAGCCGGGCTAAGCGG
SMARCD3 2	CCCCGCTTAGCCCGGCTGCT
SMARCD3 3	CGGGGGTCCAATTTGAACTG
SOX9 1	CTTCAGATCCGGCTCGCCCT
SOX9 2	TCCACGTCGCGGAAGTCGAT
SOX9 3	CCCCATCGACTTCCGCGACG
Sp7 1	TGACTCATCCCTATGGCTCG
Sp7 2	AGGGTTGTTGAGTCCCGCAG
Sp7 3	GTGGTGCAGCCAAACCCCCT
SREBF1 1	TGAGCTGTACGGGTGGTGCG
SREBF1 2	TGTTTGACGCCCCCTATGCT
SREBF1 3	CAGCATAGGGGGCGTCAAAC
STAT1 1	TCTGATTAATGACGAGCTCG
STAT1 2	GTCGCTCTTCGCCACACCAT
STAT1 3	TTAATGACGAGCTCGTGGAG
STAT3 1	AATGGAAATTGCCCGGATCG
STAT3 2	GCGACCCTATCGTGCAGCAC
STAT3 3	GATCGTGGCCCGATGCCTGT
STAT4 1	ATTGCCGGAACTAAACTATC
STAT4 2	ATTGGTGGCCCGCTCCACAA
STAT4 3	GCATGCCAACGCACCCTCAG
STMN1 1	CTGATCAACTCCAGATATTC
STMN1 2	GAAGCGGGAGCATGAGAAGG
STMN1 3	TGAAGCAGCTCGCGGAGAAG
Tau 1	GCGAAGATCGCCACACCTCG
Tau 2	GGGCGCTGATGGCAAAACCG
Tau 3	AGGTGTGGCGATCTTCGCCC
TCF3 1	AGCTGCTCTTGATGCCCGAT
TCF3 2	CCCAGGCGTCTTACCCGGCT
TCF3 3	CACGCACCTGCCACGTAGAA
TWIST1 1	GCACGTTAGCCATGACCCGC
TWIST1 2	GCAGCTCCTCGTACGACTGC
TWIST1 3	GCGGGTCATGGCTAACGTGC
USF1 1	GACGATGCCGTTGACACGGA
USF1 2	CAGTGACGATGCCGTTGACA
USF1 3	AAGGTCACTCACGGGGAATA
USP21 1	GTCCCCTTCGAGCAGATCAT
USP21 2	ACCCCATGATCTGCTCGAAG
USP21 3	ACCTCAGGCTCTCGTCCTAG
XBP1 1	CGCTCATGGTACCCGGTCCG
XBP1 2	GGACACCGCAGGCTCGCAAG
XBP1 3	ACGCTTGGGAATGGACACGC
ZNHIT1 1	GCGGCGGATCAACCGACAGC
ZNHIT1 2	GCGGATCAACCGACAGCTGG
ZNHIT1 3	CAACCGACAGCTGGAGGCAT
