# Supplementary material for: A p38α-BLIMP1 signalling pathway is essential for plasma cell differentiation
Source: Nat Commun. 2022 Nov 28;13:7321. doi: 10.1038/s41467-022-34969-0 (PMC9703440; doi:10.1038/s41467-022-34969-0)
Supplement: Supplementary file 6 — Supplementary Data 3 [file 41467_2022_34969_MOESM6_ESM.xlsx]

## Sheet: TCF3(E47）
Phosphorylation site on TCF3	Modified Peptide Sequence	Modifications	Protein Accessions	Missed Cleavages	Charge	DeltaScore	DeltaCn	m/z [Da]	MH+ [Da]	Theo. MH+ [Da]	DeltaM [ppm]	Deltam/z [Da]	RT [min]	XCorr	Percolator q-Value	Percolator PEP
S13	MAPVGSPDKELSDLLDFSMMFPLPVANGK	S6(Phospho)	P15806	1	3	0.0402	0	1035.82	3105.44	3105.44	0.89	0.00092	131.377	5.72	0	0.0008575
S18	MAPVGSDKELSPDLLDFSMMFPLPVANGK	S11(Phospho)	P15806	1	3		0.0402	1035.82	3105.44	3105.44	0.89	0.00092	131.377	5.49	0	0.001109
S183	KVPPGLPSPSVYPPSSGDSYSR	S8(Phospho)	P15806	1	3	0.0171	0	753.022	2257.05	2257.05	-0.89	-0.00067	67.5204	5.27	0	0.008117
S184	KVPPGLPSSPVYPPSSGDSYSR	S9(Phospho)	P15806	1	3		0.0134	753.022	2257.05	2257.05	-0.79	-0.00059	72.0391	5.16	0	0.0188
S339	ALASIYSPPDHSSNNFSPSPSTPVGSPQGLPGTSQWPR	S7(Phospho)	P15806	0	4		0.0414	996.7	3983.78	3983.76	3.63	0.00361	54	2.78	0.003447	0.2503
S374	AGAPSPALSPNYDAGLHGLSK	S5(Phospho)	P15806	0	3	0.153	0	669.318	2005.94	2005.94	1.11	0.00074	61.7844	6.34	0	4.005e-05
S377	AGAPSALSPPNYDAGLHGLSK	S8(Phospho)	P15806	0	2		0.0127	1003.47	2005.94	2005.94	2.37	0.00237	61.0273	3.11	0	0.07879

## Sheet: TCF4
Phosphorylation site on TCF4	Modified Peptide Sequence	Modifications	Protein Accessions	Missed Cleavages	Charge	DeltaScore	DeltaCn	m/z [Da]	MH+ [Da]	Theo. MH+ [Da]	DeltaM [ppm]	Deltam/z [Da]	RT [min]	XCorr	Percolator q-Value	Percolator PEP
S27	ELSDLLDFSAMFSPPPVSSGK	S13(Phospho)	Q60722	0	2	0.0801	0	1104	2207	2207	-0.47	-0.00052	134.977	5.62	0	0.000892
T75	NYGDGTPPYDHMTSR	T6(Phospho)	Q60722	1	4	0.13	0	862.123	3445.47	3445.45	4.48	0.00386	73.4076	3	0.002474	0.2377
S371	NGGQASSPSPNYEGPLHSLQSR	S7(Phospho)	Q60722	0	3		0.0307	756.001	2265.99	2265.99	0.33	0.00025	55.0989	6.32	0	0.0002442
S483	GSHSLLPNQVPVPQLPVQSATSPPDLNPPQDPYR	S22(Phospho)	Q60722	0	3	0.0401	0	1210.27	3628.78	3628.78	0.77	0.00093	116.362	6.98	0	2.104e-06

## Sheet: IRF4
Phosphorylation site on IRF4	Modified Peptide Sequence	Modifications	Protein Accessions	Missed Cleavages	Charge	DeltaScore	DeltaCn	m/z [Da]	MH+ [Da]	Theo. MH+ [Da]	DeltaM [ppm]	Deltam/z [Da]	RT [min]	XCorr	Percolator q-Value	Percolator PEP
S241	SPAEALALSDCR	S1(Phospho)	Q64287	0	2	0.7373	0	636.768	1272.53	1272.53	-0.51	-0.00032	48.0791	4.53	0	0.005921
T267	DILVKELTPTTSPEGCR	T8(Phospho)	Q64287	1	2		0.0439	949.95	1898.89	1898.89	-0.42	-0.0004	63.8978	3.92	0	0.00619
T268	DILVKELTTPTSPEGCR	T9(Phospho)	Q64287	1	2	0.0439	0	949.95	1898.89	1898.89	-0.42	-0.0004	63.8978	4.1	0	0.0004823
T269	DILVKELTTTPSPEGCR	T10(Phospho)	Q64287	1	2		0.0488	949.95	1898.89	1898.89	-0.42	-0.0004	63.8978	3.9	0	0.002868
S270	ELTTTSPPEGCR	S6(Phospho)	Q64287	0	2	0.0954	0	665.771	1330.53	1330.53	-0.08	-5e-05	16.9558	3.25	0	0.02181
T402	LITPAHVEPLLAR	T3(Phospho)	Q64287	0	3	0.7439	0	471.593	1412.76	1412.77	-1.17	-0.00055	70.1516	3.67	0	0.004379
T421	QLYYFAQQNTPGHFLR	T10(Phospho)	Q64287	0	3	0.4312	0	655.972	1965.9	1965.9	1.04	0.00068	89.2588	6.61	0	0.0002953
