# Supplementary material for: A p38α-BLIMP1 signalling pathway is essential for plasma cell differentiation
Source: Nat Commun. 2022 Nov 28;13:7321. doi: 10.1038/s41467-022-34969-0 (PMC9703440; doi:10.1038/s41467-022-34969-0)
Supplement: Supplementary file 8 — Source Data [file 41467_2022_34969_MOESM8_ESM.xlsx]

## Sheet: Figure1
Fig1a									Fig1b
	GCB (%)				GCB number(x106)					Percentage of area（GL7+ cell in B cell zone）
	p38αfl/fl	p38αfl/flCD19cre			p38αfl/fl	p38αfl/flCD19cre				p38αfl/fl	p38αfl/flCD19cre
	24.3	28.1			10.6035	16.7034				21.3732	20.2572
	21.8	24.8			10.1727	12.2821				16.7188	19.1057
	25	24.9			9.48904	9.70722				17.6259	17.2012
	20.9	22.5			11.9184	12.7022
	31.6	22.9			15.21	10.1024
	26.1	30.5			11.6371	15.7522
	21.8	16.8			10.112	6.9216
	PCs(%)				PC number(x106)
	p38αfl/fl	p38αfl/flCD19cre			p38αfl/fl	p38αfl/flCD19cre
	3.78	2.25			4.57282	2.94686
	5.96	3.08			7.567	3.88476
	4.91	2.04			4.997	2.35218
	4.11	1.33			6.2244	2.06592
	5.76	1.54			7.254	2.16376
	3.83	1.95			4.43716	2.6486
	4.56	0.6			5.632	0.95584
Fig1c									Fig1d
	NP-specific GCB (%)				NP-specific GCB number(x104)					Percentage of anti-NP29 IgG1ASCs in splenocytes (%)				Anti-NP29 IgG1 ASC number in the spleen/per mouse (x103）
	p38αfl/fl	p38αfl/flCD19cre			p38αfl/fl	p38αfl/flCD19cre				p38αfl/fl	p38αfl/flCD19cre			p38αfl/fl	p38αfl/flCD19cre
	12	11.4			7.857	13				0.0027	0.0012			2.187	1.2
	14.5	17.3			3.99	6.5				0.0064	0.0023			4.256	2.3
	20.5	12.2			7.32	7.15				0.0022	0.0033			2.64	1.815
	15.6	22.6			11.64	13.6				0.0046	0.009			5.52	0.72
	18.4	23.2			5.035	17				0.0079	0.008			7.505	0.8
	NP-specific PBs (%)				NP-specific PBs number(x103)					Percentage of anti-NP29 IgM ASCs in splenocytes (%)				Anti-NP29 IgM ASC number in the spleen/per mouse (x103）
	p38αfl/fl	p38αfl/flCD19cre			p38αfl/fl	p38αfl/flCD19cre				p38αfl/fl	p38αfl/flCD19cre			p38αfl/fl	p38αfl/flCD19cre
	1.46	1.27			3.0303	2.88				0.00331818	0.00166667			2.68773	1.66667
	6.67	1			6.3441	1.69				0.00231818	0.00268182			1.54159	2.68182
	6.52	0.54			10.14	0.418				0.00343939	0.00384849			4.12727	2.11667
	3.22	1.03			5.196	2.928				0.00115152	0.00133333			1.38182	1.06667
	7.51	0.14			6.555	0.471				0.00954545	0.00309091			0.906818	3.09091
Fig1e
		Anti-NP29 IgM(fold change)
	time(d)	7			14			21			28
		p38αfl/fl	p38αfl/flCD19cre		p38αfl/fl	p38αfl/flCD19cre		p38αfl/fl	p38αfl/flCD19cre		p38αfl/fl	p38αfl/flCD19cre
		0.919041	0.965839		0.90911	0.953604		1.19521	1.0178		0.912029	0.91911
		0.925231	0.389195		1.09832	0.621182		0.992277	0.840574		0.713767	0.488896
		0.696413	0.336533		0.700188	0.89286		0.766618	1.16635		0.712423	0.661327
		1.25188	0.166789		1.44662	0.407517		1.35129	0.477577		1.33967	0.301199
		1.607	1.64216		1.77936	1.88288		1.62938	2.51818		1.32459	1.34585
		0.461147	0.516361		0.676156	0.809837		0.738211	0.858904		0.422705	0.797509
		1.34233	0.415437		4.23069	0.8097		4.61102	0.821601		1.95326	0.527483
		0.412714	0.274418		0.471704	0.423947		0.397988	0.722046		0.260274	0.567646
		0.673348	0.77594		1.09442	0.815856		0.74893	0.69458		0.533022	0.53845
		1.71487	0.303253		2.12498	0.396301		1.65649	0.393091		1.45612	0.336207
		Anti-NP29 IgG1(fold change)
	time(d)	7			14			21			28
		p38αfl/fl	p38αfl/flCD19cre		p38αfl/fl	p38αfl/flCD19cre		p38αfl/fl	p38αfl/flCD19cre		p38αfl/fl	p38αfl/flCD19cre
		0.523787	0.015649		8.37793	0.588889		15.0735	0.96964		32.8371	2.36135
		0.015649	0.015649		19.388	3.44773		68.0532	5.35399		72.9335	7.29609
		2.52128	0.373552		5.17308	6.71393		7.72754	5.9795		19.2413	8.82144
		1.18654	0.12144		9.30172	3.02707		15.0595	3.88216		31.1657	7.41518
		1.6097	0.362911		13.9491	1.14038		39.9574	1.33177		33.3549	2.33208
		0.832707	0.784351		13.0202	12.1105		29.6889	14.5327		62.1199	5.93239
		1.96385	0.135524		55.4477	5.28545		98.843	7.21205		107.373	5.28811
		0.557277	0.150235		23.3638	6.32566		65.9407	20.0972		84.2426	14.3732
		0.561189	0.054617		15.2272	1.6734		32.2291	3.54382		44.5836	4.17387
		0.229108	0.08216		14.1598	2.03521		21.5023	3.98685		42.3458	4.18451
		Anti-NP7 IgG1(fold change)
	time(d)	7			14			21			28
		p38αfl/fl	p38αfl/flCD19cre		p38αfl/fl	p38αfl/flCD19cre		p38αfl/fl	p38αfl/flCD19cre		p38αfl/fl	p38αfl/flCD19cre
		0.206667	0.060606		20.34	0.878788		52.7873	3.51333		99.1182	7.44182
		1.90667	0.060606		68.1091	5.46364		223.866	14.4576		268.235	19.4479
		0.820606	0.272727		8.75758	7.54667		27.9685	15.2079		89.1461	16.8491
		1.1503	0.055758		17.0788	4.54788		48.3861	10.4218		104.989	20.2733
		0.804848	0.038182		26.6412	1.4897		62.9279	4.48121		96.2212	6.5503
		1.19091	0.92		36.96	32.2255		100.013	30.1849		217.286	24.0406
		3.62364	0.252121		126.81	10.9236		656.915	13.5746		636.162	14.7212
		0.199394	0.351515		61.4746	10.0176		166.373	27.6236		280.705	23.0006
		0.060606	0.060606		55.7691	4.45758		90.2097	15.0679		183.313	20.5115
		0.07697	0.060606		24.3927	7.58242		59.4139	12.7976		97.8473	17.2085
		Anti-NP29 IgM(fold change)
	time(d)	5			10			15
		p38αfl/fl	p38αfl/flCD19cre		p38αfl/fl	p38αfl/flCD19cre		p38αfl/fl	p38αfl/flCD19cre
		0.467192	0.480865		0.460197	0.37036		0.321986	0.397003
		0.2397	0.393622		0.184658	0.322783		0.167962	0.25012
		0.326387	0.261199		0.314238	0.221284		0.25458	0.209324
		0.965394	0.31006		0.667971	0.265805		0.596498	0.21363
		0.992312	0.256866		0.805582	0.229675		0.803801	0.165985
		0.321575	0.462997		0.188176	0.309486		0.196729	0.336558
		0.890402	0.561704		0.356772	0.410325		0.226524	0.353236
		0.28982	0.397166		0.266661	0.330634		0.200274	0.254914
		0.319854	0.204358		0.286053	0.150154		0.261515	0.174966
		0.86393	0.266104		0.428973	0.171695		0.30863	0.176858
		Anti-NP29 IgG1(fold change)
	time(d)	5			10			15
		p38αfl/fl	p38αfl/flCD19cre		p38αfl/fl	p38αfl/flCD19cre		p38αfl/fl	p38αfl/flCD19cre
		11.6584	0.847887		33.0806	0.928638		47.2858	0.99687
		8.79718	5.37637		11.0984	7.14491		13.9718	11.1759
		18.7734	2.29765		46.554	2.58232		76.7208	3.12347
		23.5444	3.32457		42.0415	7.65869		62.3523	10.1573
		14.764	0.116275		44.3685	0.140532		63.8441	0.242254
		42.3435	2.61393		92.8906	3.92864		84.6529	4.60109
		28.464	1.87042		59.8753	4.55352		50.2405	7.86948
		52.1225	5.43427		116.433	11.8761		75.5301	13.3781
		20.0222	2.74241		26.5959	2.74977		24.1806	3.89061
		52.951	6.37559		153.957	13.2937		94.5059	12.58
		Anti-NP7 IgG1(fold change)
	time(d)	5			10			15
		p38αfl/fl	p38αfl/flCD19cre		p38αfl/fl	p38αfl/flCD19cre		p38αfl/fl	p38αfl/flCD19cre
		137.022	4.60938		465.722	7.86188		436.247	4.24437
		51.9769	33.2481		76.5337	27.0219		71.9856	117.909
		262.214	13.07		740.539	25.2237		647.812	25.3556
		309.043	35.1481		434.948	79.0031		499.031	115.159
		177.212	0.75		451.496	1.16562		609.581	1.24812
		382.228	21.5081		1452.6	73.7856		1119.27	102.074
		324.707	16.3238		887.638	217.526		705.38	124.664
		417.786	35.7606		1046.01	75.8363		968.779	235.525
		133.744	23.4669		295.099	61.0456		187.913	55.9606
		492.5	61.8119		1665.92	231.792		1749.97	179.998

## Sheet: Figure2
Fig2a
	iGCB (%)			iPC (%)
	p38αfl/fl	p38αfl/flVavcre		p38αfl/fl	p38αfl/flVavcre
	97.7	97.8		54.1	30.9
	98	98		51	30.1
	97.4	97.1		54.8	30.8
	97.6	97.3		54	29
	97.3	97.9		51	28.6
	IgG1 (μg/ml)			IgE (μg/ml)
	p38αfl/fl	p38αfl/flVavcre		p38αfl/fl	p38αfl/flVavcre
	2.10366	0.054877		1.46958	0.356986
	1.96326	0.093246		1.32589	0.339429
	1.83872	0.035662		1.79104	0.341441
	1.56523	0.063969		1.31423	0.315362
	2.19525	0.072846		1.72868	0.331407
Fig2c										Fig2c
	Relative ratio of iPCs
	p38αfl/fl	p38αfl/flVavcre
	0.960075	0.38453
	1.02488	0.364957
	1.01504	0.419099
Fig2e
	iPC (%)
	p38αfl/fl+Vector	p38αfl/flVavcre+Vector	p38αfl/flVavcre+p38α	p38αfl/flVavcre+p38α(K53M)	p38αfl/flVavcre+p38α(T180A/Y182F)
	70.6	25.1	68.1	35.2	31.4
	66.4	33.4	68.1	30.4	29.5
	73.7	27.5	69.1	30.6	29.7
	73.1	31.6	73.2	31.3	27.8
	72.7	25.7	70.6	29.7	27.3
	69.9	26.2	68.8	30.7	25.4
Fig2e

## Sheet: Figure3
Fig3a
		GFP+ cells (%)
	time(h)	0			24			48			72			96
		p38αfl/flBlimp1gfp/+	p38αfl/flVavcreBlimp1gfp/+		p38αfl/flBlimp1gfp/+	p38αfl/flVavcreBlimp1gfp/+		p38αfl/flBlimp1gfp/+	p38αfl/flVavcreBlimp1gfp/+		p38αfl/flBlimp1gfp/+	p38αfl/flVavcreBlimp1gfp/+		p38αfl/flBlimp1gfp/+	p38αfl/flVavcreBlimp1gfp/+
		8.69	4.35		48.2	14.5		56.7	24.2		69.8	38.4		89.2	63.5
		7.64	4.46		48.2	14.9		57.1	26.7		66.7	38.5		88.9	61.5
		6.98	4.11		43.8	15.2		57.2	23.8		71.7	33.4		92.2	64.8
		6.37	4.03		44.6	15.1		55	24.3		71.9	35.3		91.2	67.1
		6.51	3.75		44	19.4		54.9	28.2		72.9	33.4		91.6	67
		GFP+CD138- cells (%)
	time(h)	24			48			72			96
		p38αfl/flBlimp1gfp/+	p38αfl/flVavcreBlimp1gfp/+		p38αfl/flBlimp1gfp/+	p38αfl/flVavcreBlimp1gfp/+		p38αfl/flBlimp1gfp/+	p38αfl/flVavcreBlimp1gfp/+		p38αfl/flBlimp1gfp/+	p38αfl/flVavcreBlimp1gfp/+
		47.5	26.5		30.7	15.9		36.2	18.1		30.7	28.4
		50.9	27.1		32.6	17.5		35.7	17.5		31	28
		42.3	27.6		30	16.4		35.8	15.3		31.2	27.3
		43.8	27.7		30.4	16.3		35.7	16.9		28.1	27.8
		43.1	33.1		30.4	19.5		36.9	15.3		29.1	27.9
		GFP+CD138+ cells (%)
	time(h)	24			48			72			96
		p38αfl/flBlimp1gfp/+	p38αfl/flVavcreBlimp1gfp/+		p38αfl/flBlimp1gfp/+	p38αfl/flVavcreBlimp1gfp/+		p38αfl/flBlimp1gfp/+	p38αfl/flVavcreBlimp1gfp/+		p38αfl/flBlimp1gfp/+	p38αfl/flVavcreBlimp1gfp/+
		17.7	6.99		28.4	11.3		27.7	12.4		58.6	35.3
		18.2	7.38		27	12.7		25.2	12.9		57.9	33.7
		18.6	6.41		30	10.5		29	10.1		61.1	37.7
		18.3	7.28		27.6	11.5		29.5	10.3		63.1	39.5
		17.4	7.11		27.4	12.3		30.3	10.3		62.6	39.2
Fig3b															Fig3c
		GFP+CD138- cells
		MFI of GFP (x103)
	time(h)	24			48			72			96
		p38αfl/flBlimp1gfp/+	p38αfl/flVavcreBlimp1gfp/+		p38αfl/flBlimp1gfp/+	p38αfl/flVavcreBlimp1gfp/+		p38αfl/flBlimp1gfp/+	p38αfl/flVavcreBlimp1gfp/+		p38αfl/flBlimp1gfp/+	p38αfl/flVavcreBlimp1gfp/+
		8.067	4.609		9.958	5.791		10.748	7.229		12.898	8.177
		7.838	4.61		9.372	5.534		10.633	7.243		12.994	8.449
		7.428	4.656		8.642	5.568		9.591	6.715		12.905	8.703
		7.425	4.693		8.718	5.66		9.44	6.895		13.307	8.983
		7.484	5.17		8.833	6.121		9.973	6.698		13.261	9.159
		GFP+CD138+ cells
		MFI of GFP (x103)
	time(h)	24			48			72			96
		p38αfl/flBlimp1gfp/+	p38αfl/flVavcreBlimp1gfp/+		p38αfl/flBlimp1gfp/+	p38αfl/flVavcreBlimp1gfp/+		p38αfl/flBlimp1gfp/+	p38αfl/flVavcreBlimp1gfp/+		p38αfl/flBlimp1gfp/+	p38αfl/flVavcreBlimp1gfp/+
		13.172	5.112		14.518	6.574		15.075	8.766		15.602	9.909
		12.179	5.091		13.613	6.705		14.971	8.832		15.746	9.774
		12.722	5.701		12.439	6.763		11.978	7.821		14.281	9.942
		12.451	5.04		12.836	6.95		11.7	8.069		15.517	10.716
		13.421	6.055		12.532	8.072		12.696	7.87		15.576	10.665
Fig3d
		CD138+BLIMP1hi cells (%)				CD138+BLIMP1hicell number (x106)				MFI of BLIMP1 (x103)
		p38αfl/fl	p38αfl/flCD19cre			p38αfl/fl	p38αfl/flCD19cre			p38αfl/fl	p38αfl/flCD19cre
		4.62	2.37			8.64468	6.78756			2.41	2.265
		6.99	2.2			16.4308	4.17852			2.963	2.244
		4.46	2.33			9.3951	4.2714			2.405	2.246
		7.19	2.24			17.5896	5.78664			3.061	2.278
		4.57	2.64			8.9364	5.46975			2.458	2.306
		4.52	2.01			7.66878	3.28692			2.675	2.32
		7.26	2.32			16.7244	7.03119			3.12	2.403
			2.4				5.87424				2.224
			2.37				10.5583				2.096
Fig3e
	time(h)	0			12			24			48			72			96
		p38αfl/fl	p38αfl/flVavcre		p38αfl/fl	p38αfl/flVavcre		p38αfl/fl	p38αfl/flVavcre		p38αfl/fl	p38αfl/flVavcre		p38αfl/fl	p38αfl/flVavcre		p38αfl/fl	p38αfl/flVavcre
		0.878206	0.465898		2.96414	1.20367		4.28384	2.62812		9.43913	3.46759		27.0505	8.0206		44.0418	13.2477
		1.09427	0.533845		3.91133	1.22876		4.50386	2.40479		12.7846	2.73277		31.4861	7.39292		75.5022	10.6992
		1.02715	0.440607		3.82851	1.30438		4.18975	2.32139		12.0951	2.92688		32.7668	9.62794		70.5783	14.195
Fig3f
		Relative Blimp1 mRNA expression
		iGCB			CD138-			CD138+
		p38αfl/fl	p38αfl/flVavcre		p38αfl/fl	p38αfl/flVavcre		p38αfl/fl	p38αfl/flVavcre
		1.51185	0.38805		16.742	6.2935		69.4875	17.2896
		1.4679	0.40285		21.7643	10.4735		65.7654	24.1875
		1.87735	0.36785		19.6473	8.6245		54.3375	15.4724
Fig3g
		Relative Blimp1 mRNA expression
		p38αfl/fl+Vector	p38αfl/flVavcre+Vector	p38αfl/flVavcre+p38α	p38αfl/flVavcre+p38α(K53M)	p38αfl/flVavcre+p38α(T180A/Y182F)
		3.23314	1.11557	3.31964	0.781614	1.37696
		3.40416	0.73201	3.0274	0.822178	1.38891
		3.19494	1.154	2.76591	0.872974	1.34273

## Sheet: Figure4
Fig4a
		iPC (%)
		p38αfl/fl+Vector	p38αfl/flVavcre+Vector	p38αfl/flVavcre+p38α	p38αfl/flVavcre+BLIMP1
		38.4	16.4	39.5	38.2
		45.3	12.6	46.2	44.3
		40.4	17.4	43.5	39.9
		53.7	23	60.9	53.5
		47.7	23.3	57.5	52.9
		59.3	30.8	54.9	55.5
Fig4b
			IgG1						IgE
		Spot number/104 cells						Spot number/104 cells
		p38αfl/fl+Vector	p38αfl/flVavcre+Vector	p38αfl/flVavcre+p38α	p38αfl/flVavcre+BLIMP1			p38αfl/fl+Vector	p38αfl/flVavcre+Vector	p38αfl/flVavcre+p38α	p38αfl/flVavcre+BLIMP1
		156	45	252	141			51	9	31	55
		198	51	201	156			41	7	36	53
		186	54	228	174			28	9	35	61
Fig4f															Fig4e
		Diameter of ER lumen (μm)						ER expansion(%)
		p38αfl/fl+Vector	p38αfl/flVavcre+Vector	p38αfl/flVavcre+p38α	p38αfl/flVavcre+BLIMP1			p38αfl/fl+Vector	p38αfl/flVavcre+Vector	p38αfl/flVavcre+p38α	p38αfl/flVavcre+BLIMP1
		0.218716	0.049136	0.150228	0.074534			80	3	95	78
		0.230484	0.011917	0.093168	0.074534			86	4	90	68
		0.168734	0.026647	0.117849	0.224378
		0.203988	0.023834	0.149068	0.187265
		0.149068	0.026647	0.150228	0.067184
		0.175788	0.037685	0.105407	0.131759
		0.093168	0.035751	0.204969	0.149068
		0.149068	0.055901	0.083332	0.108651
		0.111801	0.037685	0.183519	0.100345
		0.119313	0.011917	0.037267	0.113343
		0.201553	0.047668	0.227451	0.190026
		0.171793	0.035751	0.117849	0.076828
		0.105407	0.016853	0.105407	0.242236
		0.124998	0.023834	0.135654	0.135654
		0.095013	0.026647	0.176773	0.093168
		0.100345	0.055901	0.166663	0.191844
		0.095013	0.037267	0.124998	0.217303
		0.191844	0.018634	0.233478	0.131759
		0.074534	0.041666	0.374993	0.168734
		0.320584	0.041666	0.264832	0.055901
		0.037685	0.023834	0.153656	0.100345
		0.052704	0.055901	0.171793	0.168734
		0.119313	0.018634	0.333327	0.111801
		0.119313	0.035751	0.117849	0.093168
		0.131759	0.026647	0.158111	0.160292
		0.037267	0.035751	0.275121	0.212455
		0.235698	0.037267	0.190026	0.093168
		0.071503	0.026647	0.373136	0.525056
		0.105407	0.074534	0.076828	0.111801
		0.131759	0.037267	0.093168	0.113343
		0.171793	0.018634	0.171793	0.074534
		0.093168	0.037267	0.171793	0.224378
		0.145533	0.041666	0.131759	0.317318
		0.095013	0.055901	0.108651	0.294622
		0.166663	0.037267	0.130435	0.055901
		0.166663	0.076828	0.171793	0.187265
		0.083332	0.041666	0.095013	0.100345
		0.053295	0.047668	0.26087	0.100345
		0.113343	0.041666	0.131759	0.226687
		0.108651	0.037267	0.074534	0.055901
		0.100345	0.067184	0.212455	0.205814
		0.119313	0.052704	0.187265	0.111801
		0.074534	0.058924	0.052704	0.186335
		0.141909	0.058924	0.074534	0.130435
		0.067184	0.058924	0.095013	0.321665
		0.093168	0.076828	0.052704	0.159205
		0.083332	0.023834	0.111801	0.113343
		0.242952	0.018634	0.159205	0.041666
		0.395277	0.018634	0.230484	0.093168
		0.168734	0.041666	0.117849	0.242952
		0.258865	0.058924	0.052704	0.093168
		0.212455	0.035751	0.176773	0.467327
		0.444479	0.037267	0.119313	0.130435
		0.131759	0.041666	0.131759	0.167702
		0.117849	0.018634	0.076828	0.093168
		0.119313	0.018634	0.190026	0.198077
		0.186335	0.018634	0.076828	0.124998
		0.083332	0.037267	0.223602	0.105407
		0.242236	0.055901	0.354527	0.058924
		0.263518	0.055901	0.171793	0.153656
		0.184463	0.037267	0.055901	0.037267
		0.105407	0.037267	0.058924	0.111801
		0.168734	0.018634	0.201553	0.095013
		0.095013	0.055901	0.095013	0.294622
		0.083332	0.037267	0.130435	0.130435
		0.093168	0.026352	0.119313	0.055901
		0.149068	0.018634	0.26087	0.248602
		0.124998	0.041666	0.074534	0.095013
		0.224378	0.037267	0.074534	0.093168
		0.223602	0.018634	0.131759	0.074534
		0.111801	0.018634	0.074534	0.095013
		0.26087	0.018634	0.335404	0.166663
		0.135654	0.026352	0.026352	0.119313
		0.093168	0.037267	0.074534	0.119313
		0.167702	0.055901	0.093168	0.373136
		0.055901	0.018634	0.095013	0.113343
		0.167702	0.037685	0.284429	0.248602
		0.158111	0.018634	0.317318	0.212455
		0.111801	0.037267	0.067184	0.079055
		0.183519	0.018634	0.074534	0.258865
		0.263518	0.052704	0.153656	0.186335
		0.135654	0.018634	0.037267	0.095013
		0.100345	0.026352	0.342066	0.067184
		0.208329	0.018634	0.111801	0.093168
		0.093168	0.035751	0.325421	0.083332
		0.130435	0.074534	0.093168	0.145533
		0.212455	0.026352	0.186335	0.093168
		0.067184	0.018634	0.279503	0.22515
		0.093168	0.055901	0.233478	0.131759
		0.166663	0.035751	0.130435	0.108651
		0.418737	0.037267	0.093168	0.135654
		0.119313	0.055901	0.300457	0.095013
		0.135654	0.026352	0.471764	0.19454
		0.695708	0.018634	0.166663	0.083332
		0.083332	0.058924	0.354037	0.149068
		0.150228	0.037267	0.113343	0.175788
		0.242952	0.055901	0.076828	0.093168
		0.217303	0.037267	0.108651	0.074534
		0.093168	0.037267	0.259535	0.150228
		0.131759	0.067184	0.0745342	0.074534

## Sheet: Figure5
Fig5b						Fig5d
	gene	change fold	pvalue				Relative enrichment
	ZNHIT1	-0.04832	1.33097				IgG				TCF3
	XBP1	-0.01117	0.458783				p38αfl/fl	p38αfl/flVavcre			p38αfl/fl	p38αfl/flVavcre
	USP21	-0.17267	2.08865				0.889179	0.953727			12.5529	2.07726
	TWIST1	-0.04796	0.953718				1.34732	1.11808			9.92045	2.31802
	TCF3	-1.04311	13.2877				0.7635	1.35006			11.3008	1.80697
	Tau 1	-0.03836	0.599681
	TAB1	0.02329	0.80768
	STMN1	-0.12666	4.81604			Fig5e									Fig5e
	STAT4	0.008999	0.200913				iPC (%)
	STAT3	-0.04713	2.66658				p38αfl/fl+Vector	p38αfl/flVavcre+Vector	p38αfl/flVavcre+p38α	p38αfl/flVavcre+E12	p38αfl/flVavcre+E47
	STAT1	-0.00335	0.111851				68.3	23.6	66.4	52.8	50.4
	SREBF1	0.009581	0.182131				67.8	24.8	64.9	50.1	53.1
	Sp7	-0.0637	1.73504				69.7	23.8	69.6	49.9	50.9
	SOX9	0.061725	1.14624				68.4	24.1	69.3	48.8	56.7
	SMARCD3	-0.0153	0.37932				69.3	21.7	69	50.7	50.9
	SMAD9	-0.04605	1.31115				68.3	24.7	70.1	53.2	48.8
	SLC9A1	-0.16553	6.08804
	SLC6A4	-0.07015	1.20823
	SKP2	-0.01362	0.673463			Fig5f
	SIAH2	-0.07929	1.31977				iPC (%)
	SHC1	0.050996	0.570036				Tcf3fl/fl+Vector	Tcf3fl/flCD19cre+Vector	Tcf3fl/flCD19cre+p38α
	SCN8A	-0.03355	0.557455				49.5	28.3	27.1
	SCN10A	-0.02061	0.326263				52.6	33	29.5
	S100A9	-0.28538	2.662				48.6	28.8	30.4
	RUNX2	0.086311	1.972				48.6	28.8	29.4
	RPS6KA5	-0.02778	0.785378				48.3	27.4	29.2
	RPS6KA4	-0.03052	0.939538				55.4	30.3	29.1
	RPS27	-0.17145	2.61971				50.6	32.8	31.2
	RCAN1	-0.00437	0.074152
	RBSN	-0.07296	3.36736
	RBPJ	-0.41101	5.93016			Fig5g
	RB1	-0.06845	1.42314				iPC (%)
	RARG	0.104187	2.24537				p38αfl/fTcf3fl/fl	p38αfl/fCD19cre	Tcf3fl/flCD19cre	Tcf3fl/flp38αfl/fCD19cre
	RANBP2	0.041889	0.503691				42.4	24.4	29.3	23.7
	PXN	0.014983	0.261708				42.3	24.3	27.8	24.8
	PTPN7	-0.06985	1.8484				42.4	24.9	28.2	24.8
	PSMD1	0.038401	0.734083
	PRKCE	-0.10161	2.16488
	PRDX6	-0.05834	0.882837
	PPARGC1A	-0.15585	3.92796
	PIP4K2B	-0.18179	4.02327
	PGRMC1	-0.08028	1.89432
	PDX1	-0.11505	4.94786
	PAK6	-0.03836	0.599681
	p38	-0.94078	10.7027
	NR3C1	-0.04739	1.30187
	NOXA1	0.056067	2.14178
	NFATC4	-0.14521	3.60472
	NFATC1	-0.11373	3.09789
	NCOA3	-0.25249	4.71786
	NCOA2	0.050716	1.98736
	NCF1	-0.02348	0.319586
	MZF1	-0.1711	1.94508
	MYF6	-0.05062	1.48924
	MYB	0.210601	4.64025
	MKNK1	0.062821	1.09573
	MKL1	-0.01787	0.264131
	MK5	-0.4025	6.3929
	MK3	-0.09366	3.01159
	MK2	-0.30776	7.20025
	MITF	0.075755	1.82828
	MEF2C	-0.68084	6.18968
	MEF2A	-0.10477	4.59771
	MDM4	-0.08988	4.0517
	MAOA	-0.10942	3.3629
	MAFA	-0.1164	3.73312
	LIMK1	-0.08549	3.52284
	KRT8	0.006327	0.222801
	KHSRP	-0.03821	2.17723
	KCNB1	-0.19616	5.79586
	KAT5 1	0.060582	2.05769
	KARS	-0.12471	0.992517
	JDP2	-0.07312	1.54036
	IWS1	-0.03851	0.490659
	IFNAR1	-0.03713	2.34887
	HSPB1	-0.06446	1.54036
	HSPA5	-0.59139	6.50635
	HSF1	-0.16027	5.24332
	HNRNPH2	-0.02005	0.668639
	HNRNPH1	-0.03009	0.719044
	HNF4A	-0.00599	0.22651
	HIST1H3A	0.246177	5.12784
	HBP1	-0.02952	0.822146
	H3F3B	0.00047	0.074608
	GSK3B	0.017117	0.361231
	GJA1	-0.00311	0.188036
	GATA3	0.071246	2.25154
	FPR1	0.062363	1.70604
	FOXO3	-0.06864	1.75584
	FOXO1	-0.20097	6.32193
	FOXC2	-0.03268	0.780165
	FGFR1	-0.0969	5.94786
	FAM65A	-0.0782	2.69619
	F3	-0.04531	1.04841
	EZH2	0.008077	0.067032
	EWSR1	-0.12733	2.51128
	ETV6	0.094217	2.45245
	ESR1	0.042229	2.36587
	EPS15	-0.05627	0.94203
	ELK1	0.084545	1.70369
	ELAVL1	0.242239	3.40202
	EIF4EBP1	-0.01137	0.231752
	EIF2S1 1	0.017135	0.690824
	EIF2AK2	-0.05817	1.19495
	EGFR 2	0.062643	0.967194
	EEA1	-0.03919	2.40966
	E2F4	-0.1601	4.51953
	DROSHA	-0.08893	3.87408
	DLX5	0.01794	0.324455
	DDX5	-0.12606	4.47714
	DDIT3	-0.06329	0.8604
	CRYAB	0.039067	0.973979
	CORO1B	-0.0121	0.265171
	CLIC1	0.02837	0.723563
	CEBPA	0.08358	1.66155
	CDX2	0.024642	0.518701
	CDKN1C	0.029115	0.356606
	CDKN1A	0.023679	0.648372
	CCND2	0.116865	2.17462
	CASP8	-0.33353	6.17919
	CASP3	-0.06128	1.25051
	CALD1	-0.09864	1.88683
	CACNG2	0.026641	0.740577
	BTG2	-0.11091	1.81046
	BCL2L1	-0.19725	3.40354
	BCL2	-0.04802	0.728574
	BAZ1B	-0.08821	1.47513
	BACE	-0.0385	0.699232
	ATG5	-0.10276	2.1367
	ATF6	-0.1658	3.66018
	ATF	0.030806	0.709104
	ASS	0.037545	0.557242
	AR	-0.00078	0.015083
	AIMP2	-0.091	3.38835
	AHNAK	0.003114	0.017271
	ADAM17	0.027009	0.741783
	BCL2L11	0.016372	1.35663
	p0.05
Fig5c

## Sheet: Figure6
Fig6b									Fig6a
	Relative enrichment
	IgG			TCF4
	p38αfl/fl	p38αfl/flVavcre		p38αfl/fl	p38αfl/flVavcre
	1.25629	1.16065		6.33765	3.45177
	0.800781	1.12566		6.2868	4.23407
	0.942926	0.826771		5.27721	3.56311
Fig6c
	iPC (%)
	p38αfl/fl+Vector	p38αfl/flVavcre+Vector	p38αfl/flVavcre+p38α	p38αfl/flVavcre+TCF4
	56.6	17.7	56.4	26.1
	53.8	14.6	54.3	31.5
	54.3	14.7	53.8	30.2
	57.6	12.9	56.2	31.1
	54.6	17.1	56.7	31.7
	54.2	17	56.3	27.9					Fig6c
Fig6e
	Relative enrichment
	IgG				IRF4
	p38αfl/fl	p38αfl/flVavcre			p38αfl/fl	p38αfl/flVavcre
	0.817488	1.11565			21.1747	6.27499
	1.16817	1.01753			24.5522	5.93001
	1.01434	0.74208			21.4731	6.81114
Fig6f
	iPC (%)
	p38αfl/fl+Vector	p38αfl/flVavcre+Vector	p38αfl/flVavcre+p38α	p38αfl/flVavcre+IRF4
	64.2	21	63.7	46.2
	58.2	21.1	57.3	45.9							Fig6d
	63	26.2	61.1	44.4
	63.4	25.2	62.4	48.9
	59.6	25.2	65.4	49.4
	64.8	24.8	60.7	45.2
Fig6g
	iPC (%)
	p38αfl/flCas9tg/+					p38αfl/flVavcreCas9tg/+
	NTC	p38α sgRNA	Tcf3 sgRNA	Tcf4 sgRNA	Irf4 sgRNA	NTC	Tcf3 sgRNA	Tcf4 sgRNA	Irf4 sgRNA
	53.5	27.1	20.5	38.4	17.9	18.9	17.6	17.1	14.7
	51.8	17.8	28.2	34.3	18.3	17.8	18.5	18	18.5
	47	18.1	26.2	30.9	14.8	19.4	17	15.9	17.1
											Fig6f

## Sheet: Figure7
Fig7a
	Luciferase (fold change)
	p38αfl/fl+Vector				p38αfl/flVavcre+Vector				p38αfl/flVavcre+p38α				p38αfl/flVavcre+p38α(K53M)				p38αfl/flVavcre+p38α(T180A/Y182F)
	TCF3	TCF4	IRF4		TCF3	TCF4	IRF4		TCF3	TCF4	IRF4		TCF3	TCF4	IRF4		TCF3	TCF4	IRF4
	1.00001	0.999581	1.00002		0.35357	0.711065	0.254953		1.07402	1.02928	1.1177		0.291176	0.677498	0.269625		0.319189	0.69835	0.258991
	1.12318	0.997311	0.973184		0.369765	0.691337	0.241787		1.13782	1.11313	1.01763		0.347818	0.691214	0.249852		0.358714	0.716565	0.239011
	0.876312	1.00137	1.02671		0.336981	0.708814	0.216751		1.17461	0.991379	1.10812		0.301377	0.727345	0.230817		0.328918	0.732654	0.269912
Fig7b													Fig7b
	Luciferase/Renilla（fold change）
		Vector			p38α			p38α+MKK6E
	Vector	1.15562	1.03391	0.810474	1.1856	0.929177	1.01082	0.615739	0.665154	0.958715
	IRF4	2.24997	3.24789	2.98121	6.72624	7.25369	7.20503	21.0732	20.2433	25.9633
	IRF4（T267A）	2.70123	3.01645	2.39187	4.26064	4.27522	3.70556	6.90354	6.61128	6.05982
	IRF4（T267A）	1.8021	2.20099	2.30465	2.63337	2.84558	3.04798	4.33562	4.84833	4.30588
	IRF4（T267A）	1.55497	1.85901	1.91537	2.20987	3.26828	2.63028	3.81007	4.79176	3.89065
	IRF4（S270A）	2.63408	2.75537	2.28064	4.60319	5.39253	4.92268	14.9568	16.6822	16.3749
	IRF4（T267A/T268A/T269A）	1.47247	1.18548	0.961274	1.14153	1.05017	1.06823	1.29201	1.22735	1.36009
Fig7c
	iPC (%)
	Irf4fl/fl+Vector	Irf4fl/flCD19cre+Vector	Irf4fl/flCD19cre+IRF4	Irf4fl/flCD19cre+IRF4(T267A)	Irf4fl/flCD19cre+IRF4(T268A)	Irf4fl/flCD19cre+IRF4(T269A)
	36.3	11.2	29.6	7.37	11.9	6.29
	34.4	13.8	30.7	8.05	7.92	7.36
	33.8	13.1	33.8	8.26	9.94	8.58
	33.2	14.1	34.5	5.6	11.8	8.22
	33.8	12.6	33	6.04	7.73	5.92
Fig7c

## Sheet: Figure8
Fig8a
	iPC (%)
	p38αfl/fl	p38αfl/flCD19cre
	42.4	24.3
	41.1	23.7
	39.1	23.2
Fig8b
	iPC (%)
	p38αfl/fl+Vector	p38αfl/flCD19cre+Vector	p38αfl/flCD19cre+p38α	p38αfl/flCD19cre+p38α(K53M)	p38αfl/flCD19cre+p38α(T180A/Y182F)
	39.3	15.5	33.6	16.8	17.6
	36.3	15.2	37.2	16.5	16.7
	34.3	17.9	36.7	15	17
Fig8c
	iPC (%)
	p38αfl/fl+Vector	p38αfl/flCD19cre+Vector	p38αfl/flCD19cre+p38α	p38αfl/flCD19cre+BLIMP1	p38αfl/flCD19cre+E12	p38αfl/flCD19cre+E47	p38αfl/flCD19cre+TCF4	p38αfl/flCD19cre+IRF4
	34.1	15.3	36	44.1	30.3	24	27.6	22.2
	33.7	16	28.3	45.3	22.2	31	23.6	20.8
	35.1	15.7	29.2	47	28.6	20.8	24.5	20.1

## Sheet: Figure9
Fig9a
	iPC (%)				Cell number (x106)
	p38αfl/fl	p38αfl/flVavcre			p38αfl/fl	p38αfl/flVavcre
	26.2	9.6			3.32	3.37
	23.6	8.8			3.52	3.54
	26.6	11.8			3.44	3.51
	26.8	11.4			3.13	3.27
	23.1	8.85			3.43	3.31
	23	9.02			3.64	3.56
Fig9b
	iPC (%)
	p38αfl/fl+Vector	p38αfl/flVavcre+Vector	p38αfl/flVavcre+p38α	p38αfl/flVavcre+p38α(K53M)	p38αfl/flVavcre+p38α(T180A/Y182F)
	43.4	7.37	41.1	7.02	7.23
	42.4	9.09	42.5	9.42	13.5
	43.5	8.31	40.6	9.66	9.04
	43.8	6.16	42.1	7.09	7.03
	40.9	7.21	42.4	8	13.4
	41.6	9.26	43.7	9.16	9.66
Fig9c
		GFP+ cells (%)														GFP+CD138- cells (%)														GFP+CD138+ cells (%)
	time(h)	24			48			72			96				time(h)	24			48			72			96				time(h)	24			48			72			96
		p38αfl/flBlimp1gfp/+	p38αfl/flVavcreBlimp1gfp/+		p38αfl/flBlimp1gfp/+	p38αfl/flVavcreBlimp1gfp/+		p38αfl/flBlimp1gfp/+	p38αfl/flVavcreBlimp1gfp/+		p38αfl/flBlimp1gfp/+	p38αfl/flVavcreBlimp1gfp/+				p38αfl/flBlimp1gfp/+	p38αfl/flVavcreBlimp1gfp/+		p38αfl/flBlimp1gfp/+	p38αfl/flVavcreBlimp1gfp/+		p38αfl/flBlimp1gfp/+	p38αfl/flVavcreBlimp1gfp/+		p38αfl/flBlimp1gfp/+	p38αfl/flVavcreBlimp1gfp/+				p38αfl/flBlimp1gfp/+	p38αfl/flVavcreBlimp1gfp/+		p38αfl/flBlimp1gfp/+	p38αfl/flVavcreBlimp1gfp/+		p38αfl/flBlimp1gfp/+	p38αfl/flVavcreBlimp1gfp/+		p38αfl/flBlimp1gfp/+	p38αfl/flVavcreBlimp1gfp/+
		5.46	3.22		17.3	4.84		45.7	12.9		65	25				4.36	2.76		13.1	4.57		24.9	10.3		26.1	18.2				1.11	0.46		4.5	0.49		20.3	1.92		38.7	6.31
		5.48	2.15		17.3	3.06		43.3	13		63.6	30.8				4.6	1.83		13.9	2.81		26.4	9.48		30.3	19.3				0.9	0.34		3.72	0.4		16.5	2.9		33.2	11.1
		5.31	3.41		15.4	4.72		44.3	12.9		65.5	24.4				4.24	2.88		12.2	4.51		25.6	10.2		26.5	17.8				1.09	0.53		3.48	0.44		18.2	1.99		38.9	6.14
		5.45	2.28		16.6	2.76		43	13		63.6	30.9				4.58	2.02		13.5	2.51		26.7	9.41		30.6	18.9				0.88	0.26		3.42	0.39		15.9	3.04		32.8	11.5
		MFI of GFP (x103)														MFI of GFP (x103)														MFI of GFP (x103)
	time(h)	24			48			72			96				time(h)	24			48			72			96				time(h)	24			48			72			96
		p38αfl/flBlimp1gfp/+	p38αfl/flVavcreBlimp1gfp/+		p38αfl/flBlimp1gfp/+	p38αfl/flVavcreBlimp1gfp/+		p38αfl/flBlimp1gfp/+	p38αfl/flVavcreBlimp1gfp/+		p38αfl/flBlimp1gfp/+	p38αfl/flVavcreBlimp1gfp/+				p38αfl/flBlimp1gfp/+	p38αfl/flVavcreBlimp1gfp/+		p38αfl/flBlimp1gfp/+	p38αfl/flVavcreBlimp1gfp/+		p38αfl/flBlimp1gfp/+	p38αfl/flVavcreBlimp1gfp/+		p38αfl/flBlimp1gfp/+	p38αfl/flVavcreBlimp1gfp/+				p38αfl/flBlimp1gfp/+	p38αfl/flVavcreBlimp1gfp/+		p38αfl/flBlimp1gfp/+	p38αfl/flVavcreBlimp1gfp/+		p38αfl/flBlimp1gfp/+	p38αfl/flVavcreBlimp1gfp/+		p38αfl/flBlimp1gfp/+	p38αfl/flVavcreBlimp1gfp/+
		3.182	2.48		7.691	4.539		14.02	6.889		19.447	9.212				2.91	2.415		6.634	4.3		12.932	6.752		18.018	8.513				4.925	2.863		10.426	6.046		15.585	8.55		20.476	11.657
		3.268	2.854		7.805	5.003		13.708	7.012		19.974	9.707				2.93	2.752		6.737	4.783		12.787	6.89		18.203	8.965				5.368	4.183		11.441	6.312		15.425	8.045		21.693	11.212
		3.261	2.574		7.576	4.558		12.399	6.866		19.389	9.257				2.953	2.374		6.671	4.337		11.471	6.757		17.982	8.476				4.84	4.252		10.436	5.937		13.915	8.394		20.434	11.881
		3.474	2.955		7.66	4.729		13.431	7.161		20.054	9.809				3.147	2.755		6.628	4.678		12.52	7.057		18.466	9.172				5.738	5.23		11.357	5.394		15.224	8.054		21.621	11.083
Fig9d
	iPC (%)
	p38αfl/fl+Vector	p38αfl/flVavcre+Vector	p38αfl/flVavcre+p38α	p38αfl/flVavcre+BLIMP1	p38αfl/flVavcre+E12	p38αfl/flVavcre+E47	p38αfl/flVavcre+TCF4	p38αfl/flVavcre+IRF4
	38.3	6.83	38.5	39.2	26.7	24.2	28	22.1
	38	6.93	39.2	40.7	25	25.2	30.3	25.6
	39.1	6.61	39.7	39.8	26.9	26.8	30.8	25.2
	39.4	6.82	39.5	41.6	26.5	21.7	26.9	23.2
	37.7	7.12	40.2	39.5	24.6	21.8	27.3	26.4
	39.4	7.74	39.9	33.4	26.6	24.4	29.1	22.8

## Sheet: FigureS1
FigS1a
	Percent (%)																Percent (%)
	Mature B			Immature B			Pro&Pre B			Pro B			Small Pre B				Total B			B1a			B2			MZ B			Fo B
	p38αfl/fl	p38αfl/flCD19cre		p38αfl/fl	p38αfl/flCD19cre		p38αfl/fl	p38αfl/flCD19cre		p38αfl/fl	p38αfl/flCD19cre		p38αfl/fl	p38αfl/flCD19cre			p38αfl/fl	p38αfl/flCD19cre		p38αfl/fl	p38αfl/flCD19cre		p38αfl/fl	p38αfl/flCD19cre		p38αfl/fl	p38αfl/flCD19cre		p38αfl/fl	p38αfl/flCD19cre
	1.94	3.68		2.44	4.83		15.4	22.3		1.86	4.89		17.3	11.5			70.2	63.8		4.87	6.03		92.4	91.9		3.76	5.6		86.7	80.2
	3.59	2.59		3.7	5.07		17.9	17.1		3.03	3.3		14.7	9.2			65.7	68.8		7.7	4.91		89.8	93.3		8.46	5.47		78.9	82.6
	1.36	3.44		4.5	5.95		23	20.6		2.76	1.81		22	10.9			75.3	67.2		4.88	5.26		93.1	92.7		3.84	5.67		83.3	82
	2.3	3.32		4.39	4.8		20	22		2.14	4.02		22.8	9.58			66.6	67.7		8.31	6.1		89.2	92		6.16	7.26		75.9	81.4
	4.05	3.6		5.27	5.17		24.6	22.3		2.94	4.44		17.8	9.12			72.3	65.7		6.25	4.09		91.8	94.5		5.5	6.32		79	82.5
	5	3.36		5.68	6.69		26.8	21.8		2.05	2.53		15.9	9.82			67.4	72.9		6.04	8.25		91.8	89.8		5.6	10.6		83.1	71.4
	Cell number (x106)																Cell number (x106)
	Mature B			Immature B			Pro&Pre B			Pro B			Small Pre B				Total B			B1a			B2			MZ B			Fo B
	p38αfl/fl	p38αfl/flCD19cre		p38αfl/fl	p38αfl/flCD19cre		p38αfl/fl	p38αfl/flCD19cre		p38αfl/fl	p38αfl/flCD19cre		p38αfl/fl	p38αfl/flCD19cre			p38αfl/fl	p38αfl/flCD19cre		p38αfl/fl	p38αfl/flCD19cre		p38αfl/fl	p38αfl/flCD19cre		p38αfl/fl	p38αfl/flCD19cre		p38αfl/fl	p38αfl/flCD19cre
	0.7524	2.16		0.9504	2.832		5.984	13.08		0.186	0.489		1.034	1.5			60.48	62.37		2.9376	3.762		55.872	57.31		2.064	3.311		47.616	47.41
	1.735	2.008		1.79	3.936		8.65	13.28		0.303	0.33		1.28	1.224			36.603	55.26		2.8161	2.709		32.886	51.57		3.0114	2.826		28.098	42.57
	0.70216	1.8144		2.33696	3.1428		11.9528	10.854		0.276	0.181		2.63176	1.1826			95.776	59.9		4.672	3.15		89.06	55.6		3.285	2.97		71.54	43
	1.4495	2.1318		2.769	3.0822		12.61	14.19		0.214	0.402		2.8795	1.3596			82.052	68.096		6.8182	4.1552		73.146	62.608		4.7742	4.6032		58.984	51.632
	2.4304	1.9656		3.1558	2.8224		14.756	12.208		0.294	0.444		2.6164	1.1088			98.4	60.588		6.144	2.4786		90.24	57.222		5.2	3.4476		74.56	44.982
	3.007	1.956		3.41	3.9		16.12	12.72		0.205	0.253		2.5606	1.248			69.96	81.27		4.224	6.7032		64.2	72.954		3.9	7.7868		57.84	52.668
FigS1b
	Percent (%)																Percent (%)
	Mature B			Immature B			Pro&Pre B			Pro B			Small Pre B				Total B			B1a			B2			MZ B			Fo B
	p38αfl/fl	p38αfl/flVavcre		p38αfl/fl	p38αfl/flVavcre		p38αfl/fl	p38αfl/flVavcre		p38αfl/fl	p38αfl/flVavcre		p38αfl/fl	p38αfl/flVavcre			p38αfl/fl	p38αfl/flVavcre		p38αfl/fl	p38αfl/flVavcre		p38αfl/fl	p38αfl/flVavcre		p38αfl/fl	p38αfl/flVavcre		p38αfl/fl	p38αfl/flVavcre
	4.06	3.25		2.66	3.43		13.7	13.1		2.15	1.27		3.87	4.6			64	53.3		5.03	8.64		92.9	88.6		7.76	10.6		84.4	77.8
	2.83	3.13		1.76	3.35		9.99	13.1		2.56	1.33		2.07	3.89			65.3	61		10.3	7.28		87.2	90		6.9	6.53		80.4	81.2
	3.74	3.77		2.69	3.99		14.2	11.8		1.52	1.2		5.25	4.91			66.6	57.3		10.1	6.52		87.6	90.8		5.37	11		81.9	77.7
	4.31	2.94		2	4.19		9.22	13.2		1.5	1.34		2.94	6.39			57.3	57.8		6.62	8.16		90.6	89.1		13.3	10.3		75.4	76.6
	2.76	3.98		3.61	2.58		12.4	15		0.52	1.87		6.38	4.3			56	62.4		7.1	9.83		90	87.8		13.2	10.3		78	75.4
	4.42			2.54			15.7			2.38			3.72				61.5			8.08			88.6			7.05			81.5
	Cell number (x106)																Cell number (x106)
	Mature B			Immature B			Pro&Pre B			Pro B			Small Pre B				Total B			B1a			B2			MZ B			Fo B
	p38αfl/fl	p38αfl/flVavcre		p38αfl/fl	p38αfl/flVavcre		p38αfl/fl	p38αfl/flVavcre		p38αfl/fl	p38αfl/flVavcre		p38αfl/fl	p38αfl/flVavcre			p38αfl/fl	p38αfl/flVavcre		p38αfl/fl	p38αfl/flVavcre		p38αfl/fl	p38αfl/flVavcre		p38αfl/fl	p38αfl/flVavcre		p38αfl/fl	p38αfl/flVavcre
	1.54056	0.9702		1.01136	1.02256		5.2136	3.9116		0.11368	0.04928		0.19992	0.17864			27.09	31.8362		1.3635	2.74978		25.155	28.1996		2.088	3.34312		22.725	24.563
	0.95352	1.06656		0.59508	1.144		3.36864	4.4704		0.087	0.05984		0.0696	0.176			37.842	35.765		3.88596	2.60618		33.0084	32.1574		2.65848	2.3325		31.0368	28.9852
	1.05704	1.52764		0.7592	1.61626		4.0004	4.7686		0.06132	0.05908		0.21024	0.2321			37.515	27.9741		3.7761	1.82169		32.9025	25.431		2.0418	3.04134		31.0575	21.4866
	1.13424	1.09056		0.52768	1.55136		2.43168	4.8768		0.03536	0.06528		0.07072	0.31104			24.1982	25.2791		1.60262	2.05891		21.8828	22.512		3.21432	2.70613		18.16	20.167
	1.10416	1.10682		1.44612	0.715		4.9852	4.1756		0.025544	0.07722		0.31724	0.18018			18.8916	23.012		1.33952	2.2616		16.9988	20.196		2.54072	2.4112		14.9604	17.6
	1.31824			0.75768			4.6816			0.11088			0.17556				28.557			2.3046			25.2504			2.0541			23.7474
FigS1c
	Concentration (μg/ml)
	IgM			IgG1			IgG3			IgG2a			IgG2b
	p38αfl/fl	p38αfl/flCD19cre		p38αfl/fl	p38αfl/flCD19cre		p38αfl/fl	p38αfl/flCD19cre		p38αfl/fl	p38αfl/flCD19cre		p38αfl/fl	p38αfl/flCD19cre
	44.5354	50.4533		330.466	116.231		11.5244	11.065		245.087	183.345		65.6626	59.7114
	64.2024	42.8097		343.195	70.8496		10.6819	8.24214		311.915	197.088		73.3259	51.8373
	45.5952	39.4403		326.13	168.914		7.41313	9.79242		217.785	204.301		68.7666	66.1224
	53.6686	54.8583		377.316	124.07		9.79169	9.98957		214.982	205.964		72.4006	73.0843
	60.1549	54.4051		275.255	66.4901		9.69135	7.8472		194.618	191.007		92.1909	69.5591
	72.9309	46.2962		253.781	111.038		9.75305	5.91354		250.636	198.157		99.0977	53.3845
	46.7104	51.3306		257.142	94.6849		8.5514	7.26414		180.638	179.372		71.3302	82.7973
	67.9931	42.3809		511.314	221.012		9.63703	7.85928		157.194	164.654		74.9994	92.0531
FigS1d
	GCB (%)				GCB number (x104)
	p38αfl/fl	p38αfl/flCD19cre			p38αfl/fl	p38αfl/flCD19cre
	0.28	0.18			10.816	5.3667
	0.15	0.21			5.248	7.414
	0.2	0.26			6.744	10.388
	0.18	0.3			7.964	11.296
	0.42	0.26			12.312	9.074
	0.36	0.43			13.585	13.344
	0.2	0.22			5.9712	7.512
	PCs (%)				PC number (x104)
	p38αfl/fl	p38αfl/flCD19cre			p38αfl/fl	p38αfl/flCD19cre
	0.15	0.1			9.464	5.6682
	0.18	0.15			10.24	9.436
	0.18	0.07			8.992	4.6746
	0.21	0.077			13.756	4.942
	0.2	0.15			9.747	9.772
	0.18	0.14			11.44	7.228
	0.18	0.12			9.952	6.886

[truncated: 7 more sheets: FigureS2, FigureS3, FigureS4, FigureS6, FigureS7, FigureS8, FigureS9]
